# Supplementary material for: Bis(homopiperazine-1,4-diium) cyclo­tetra­phosphate–telluric acid (1/2)
Source: Acta Crystallogr Sect E Struct Rep Online. 2010 Oct 2;66(Pt 11):o2712. doi: 10.1107/S1600536810038225 (PMC3008973; doi:10.1107/S1600536810038225)
Supplement: Supplementary file 1 [file e-66-o2712-sup1.cif]

##############################################################################
###                                                                        ###
###        Electronic paper (Acta Crystallographica Section E)             ###
###                                                                        ###
##############################################################################
#                                                                            #
# This CIF contains the data in a paper accepted for publication in Acta     #
# Crystallographica Section E. It conforms to the requirements of Notes      #
# for Authors for Section E, and has been peer reviewed under the auspices   #
# of the IUCr Commission on Journals.                                        #
#                                                                            #
# Full details of the Crystallographic Information File format               #
# are given in the paper "The Crystallographic Information File (CIF):       #
# a New Standard Archive File for Crystallography" by S. R. Hall, F. H.      #
# Allen and I. D. Brown [Acta Cryst. (1991), A47, 655-685].                  #
#                                                                            #
# The current version of the core CIF dictionary is obtainable from          #
# ftp://ftp.iucr.org/pub/cif_core.dic. The current version number is 2.4.    #
#                                                                            #
# Software is freely available for graphical display of the structure(s) in  #
# this CIF.  For information consult the CIF home page http://www.iucr.org/  #
# cif/home.html                                                              #
#                                                                            #
# This file may be used for bona fide research purposes within the           #
# scientific community so long as proper attribution is given to the journal # 
# article from which it was obtained.                                        #
#                                                                            #
##############################################################################
                                             
data_I
_audit_creation_method     SHELXL-97
_chemical_name_systematic
;
Bis(piperazine-1,4-diium) cyclotetraphosphate--telluric acid (1/2)
;
_chemical_name_common     ?
_chemical_formula_moiety     'C5 H14 N2 2+, 0.5(O12 P4 4-), H6 O6 Te'
_chemical_formula_sum     'C5 H20 N2 O12 P2 Te '
_chemical_formula_iupac     'C5 H14 N2 2+, 0.5P4 O12 4-, Te (O H)6'
_chemical_formula_weight     489.77
_chemical_melting_point     ?
_symmetry_cell_setting     monoclinic
_symmetry_space_group_name_H-M     'C 2/c'
_symmetry_space_group_name_Hall     '-C 2yc'
loop_
    _symmetry_equiv_pos_as_xyz
    'x, y, z'
    '-x, y, -z+1/2'
    'x+1/2, y+1/2, z'
    '-x+1/2, y+1/2, -z+1/2'
    '-x, -y, -z'
    'x, -y, z-1/2'
    '-x+1/2, -y+1/2, -z'
    'x+1/2, -y+1/2, z-1/2'
_cell_length_a     20.826(3)
_cell_length_b     8.3600(13)
_cell_length_c     17.030(8)
_cell_angle_alpha     90.00
_cell_angle_beta     101.65(3)
_cell_angle_gamma     90.00
_cell_volume     2903.9(14)
_cell_formula_units_Z     8
_cell_measurement_reflns_used     25
_cell_measurement_theta_min     9.01
_cell_measurement_theta_max     10.86
_cell_measurement_temperature     293(2)
_exptl_crystal_description     prism
_exptl_crystal_colour     colourless
_exptl_crystal_size_max     0.2
_exptl_crystal_size_mid     0.18
_exptl_crystal_size_min     0.16
_exptl_crystal_density_diffrn     2.241
_exptl_crystal_density_method     'not measured'
_exptl_crystal_F_000     1936
_exptl_absorpt_coefficient_mu     1.235
_exptl_absorpt_correction_type     none
_exptl_absorpt_process_details     ?
_exptl_special_details
;
;
_diffrn_ambient_temperature     293(2)
_diffrn_radiation_type     AgK\a
_diffrn_radiation_wavelength     0.56083
_diffrn_radiation_monochromator     graphite
_diffrn_measurement_device_type     'Enraf--Nonius CAD-4'
_diffrn_measurement_device     '\k-geometry diffractometer'
_diffrn_measurement_method     'Non-profiled \w'
_diffrn_reflns_number     8219
_diffrn_reflns_av_R_equivalents     0.0269
_diffrn_reflns_av_sigmaI/netI     0.0376
_diffrn_reflns_theta_min     2.08
_diffrn_reflns_theta_max     27.00
_diffrn_reflns_theta_full     27.00
_diffrn_measured_fraction_theta_max     0.983
_diffrn_measured_fraction_theta_full     0.983
_diffrn_reflns_limit_h_min     -33
_diffrn_reflns_limit_h_max     33
_diffrn_reflns_limit_k_min     0
_diffrn_reflns_limit_k_max     13
_diffrn_reflns_limit_l_min     -5
_diffrn_reflns_limit_l_max     27
_diffrn_standards_number     2
_diffrn_standards_interval_time     120
_diffrn_standards_decay_%     5
loop_
    _diffrn_standard_refln_index_h
    _diffrn_standard_refln_index_k
    _diffrn_standard_refln_index_l
    -1 5 3
    -1 -5 3
_refine_special_details
;
Refinement of <i>F</i>^2^ against ALL reflections. The weighted <i>R</i>-factor
<i>wR</i> and goodness of fit <i>S</i> are based on <i>F</i>^2^, conventional
<i>R</i>-factors <i>R</i> are based on <i>F</i>, with <i>F</i> set to zero for
negative <i>F</i>^2^. The threshold expression of <i>F</i>^2^ >
\s(<i>F</i>^2^) is used only for calculating <i>R</i>-factors(gt) <i>etc</i>.
and is not relevant to the choice of reflections for refinement.
<i>R</i>-factors based on <i>F</i>^2^ are statistically about twice as large
as those based on <i>F</i>, and <i>R</i>- factors based on ALL data will be
even larger.
;
_reflns_number_total     6346
_reflns_number_gt     4847
_reflns_threshold_expression     I>2\s(I)
_refine_ls_structure_factor_coef     Fsqd
_refine_ls_matrix_type     full
_refine_ls_R_factor_all     0.0546
_refine_ls_R_factor_gt     0.0327
_refine_ls_wR_factor_gt     0.0758
_refine_ls_wR_factor_ref     0.0835
_refine_ls_goodness_of_fit_ref     1.009
_refine_ls_restrained_S_all     1.010
_refine_ls_number_reflns     6346
_refine_ls_number_parameters     223
_refine_ls_number_restraints     12
_refine_ls_hydrogen_treatment     mixed
_refine_ls_weighting_scheme     calc
_refine_ls_weighting_details
                 'calc w=1/[\s^2^(Fo^2^)+(0.0482P)^2^] where P=(Fo^2^+2Fc^2^)/3'
_atom_sites_solution_hydrogens     geom
_atom_sites_solution_primary     direct
_atom_sites_solution_secondary     difmap
_refine_ls_shift/su_max     0.001
_refine_ls_shift/su_mean     0.000
_refine_diff_density_max     1.986
_refine_diff_density_min     -1.191
_refine_ls_extinction_method     none
_refine_ls_extinction_coef     ?
loop_
    _atom_type_symbol
    _atom_type_description
    _atom_type_scat_dispersion_real
    _atom_type_scat_dispersion_imag
    _atom_type_scat_source
    'C' 'C' 0.0015 0.0009
                         'International Tables Vol C Tables 4.2.6.8 and 6.1.1.4'
    'H' 'H' 0.0000 0.0000
                         'International Tables Vol C Tables 4.2.6.8 and 6.1.1.4'
    'N' 'N' 0.0030 0.0019
                         'International Tables Vol C Tables 4.2.6.8 and 6.1.1.4'
    'O' 'O' 0.0056 0.0036
                         'International Tables Vol C Tables 4.2.6.8 and 6.1.1.4'
    'P' 'P' 0.0667 0.0580
                         'International Tables Vol C Tables 4.2.6.8 and 6.1.1.4'
    'Te' 'Te' -0.9710 1.0960
                         'International Tables Vol C Tables 4.2.6.8 and 6.1.1.4'
_computing_data_collection     'CAD-4 EXPRESS (Enraf--Nonius, 1994)'
_computing_cell_refinement     'CAD-4 EXPRESS (Enraf--Nonius, 1994)'
_computing_data_reduction     'XCAD4 (Harms & Wocadlo, 1996)'
_computing_structure_solution     'SHELXS97 (Sheldrick, 2008)'
_computing_structure_refinement     'SHELXL97 (Sheldrick, 2008)'
_computing_molecular_graphics     'ORTEP-3 for Windows (Farrugia, 1997)'
_computing_publication_material     'WinGX (Farrugia, 1999)'
loop_
    _atom_site_type_symbol
    _atom_site_label
    _atom_site_fract_x
    _atom_site_fract_y
    _atom_site_fract_z
    _atom_site_U_iso_or_equiv
    _atom_site_adp_type
    _atom_site_calc_flag
    _atom_site_refinement_flags
    _atom_site_occupancy
    _atom_site_disorder_assembly
    _atom_site_disorder_group
    C C5 0.17222(12) 0.3358(3) 0.92873(16) 0.0227(5) Uani d . 1 . .
    H H5A 0.1782 0.2247 0.9450 0.027 Uiso calc R 1 . .
    H H5B 0.1909 0.4014 0.9747 0.027 Uiso calc R 1 . .
    C C4 0.20920(13) 0.3672(3) 0.86247(18) 0.0253(5) Uani d . 1 . .
    H H4A 0.1880 0.4538 0.8291 0.030 Uiso calc R 1 . .
    H H4B 0.2535 0.4010 0.8860 0.030 Uiso calc R 1 . .
    H H3 -0.0202(13) 0.058(5) 0.080(2) 0.060(14) Uiso d D 1 . .
    H H4 -0.0415(18) 0.298(4) 0.1851(19) 0.039(11) Uiso d D 1 . .
    H H1 0.1244(7) 0.217(4) 0.2504(13) 0.027(9) Uiso d D 1 . .
    H H6 0.0994(18) 0.505(3) 0.1086(14) 0.053(13) Uiso d D 1 . .
    H H2 -0.0171(9) 0.333(4) 0.0087(11) 0.024(8) Uiso d D 1 . .
    H H5 0.1230(13) 0.094(3) 0.068(2) 0.047(12) Uiso d D 1 . .
    Te Te1 0.053963(7) 0.257312(16) 0.128185(8) 0.01399(4) Uani d D 1 . .
    P P1 0.35495(3) 0.28147(6) 0.49522(3) 0.01199(9) Uani d . 1 . .
    P P2 0.26836(3) 0.30733(7) 0.61119(3) 0.01214(9) Uani d . 1 . .
    O O10 0.32281(8) 0.22730(19) 0.56907(10) 0.0161(3) Uani d . 1 . .
    O O7 0.29316(8) 0.3056(2) 0.42301(10) 0.0167(3) Uani d . 1 . .
    O O9 0.39402(8) 0.1419(2) 0.47840(11) 0.0199(3) Uani d . 1 . .
    O O1 0.08267(8) 0.2069(2) 0.23924(11) 0.0200(3) Uani d D 1 . .
    O O11 0.25530(8) 0.4740(2) 0.58395(11) 0.0197(3) Uani d . 1 . .
    N N2 0.21224(11) 0.2239(2) 0.81152(15) 0.0223(4) Uani d . 1 . .
    H H2A 0.2422 0.2419 0.7812 0.027 Uiso calc R 1 . .
    H H2B 0.2264 0.1404 0.8438 0.027 Uiso calc R 1 . .
    O O4 -0.02504(9) 0.3469(2) 0.15028(12) 0.0239(4) Uani d D 1 . .
    O O6 0.09666(11) 0.4585(2) 0.15090(12) 0.0273(4) Uani d D 1 . .
    O O8 0.38702(8) 0.4392(2) 0.51103(11) 0.0197(3) Uani d . 1 . .
    O O12 0.28855(8) 0.2710(2) 0.69789(10) 0.0217(3) Uani d . 1 . .
    O O2 0.02429(9) 0.3119(3) 0.01751(11) 0.0229(4) Uani d D 1 . .
    O O5 0.13208(8) 0.1739(3) 0.10185(12) 0.0254(4) Uani d D 1 . .
    C C3 0.14949(14) 0.1782(3) 0.75778(16) 0.0268(5) Uani d . 1 . .
    H H3A 0.1564 0.0813 0.7292 0.032 Uiso calc R 1 . .
    H H3B 0.1368 0.2621 0.7183 0.032 Uiso calc R 1 . .
    N N1 0.10076(10) 0.3697(3) 0.90552(13) 0.0211(4) Uani d . 1 . .
    H H1A 0.0817 0.3340 0.9451 0.025 Uiso calc R 1 . .
    H H1B 0.0955 0.4765 0.9031 0.025 Uiso calc R 1 . .
    C C2 0.09384(13) 0.1504(3) 0.80154(17) 0.0245(5) Uani d . 1 . .
    H H2C 0.0595 0.0911 0.7665 0.029 Uiso calc R 1 . .
    H H2D 0.1099 0.0841 0.8481 0.029 Uiso calc R 1 . .
    O O3 0.01479(9) 0.0496(2) 0.11451(13) 0.0253(4) Uani d D 1 . .
    C C1 0.06439(13) 0.3009(4) 0.82876(18) 0.0289(5) Uani d . 1 . .
    H H1C 0.0619 0.3812 0.7871 0.035 Uiso calc R 1 . .
    H H1D 0.0199 0.2775 0.8344 0.035 Uiso calc R 1 . .
loop_
    _atom_site_aniso_label
    _atom_site_aniso_U_11
    _atom_site_aniso_U_22
    _atom_site_aniso_U_33
    _atom_site_aniso_U_12
    _atom_site_aniso_U_13
    _atom_site_aniso_U_23
    C5 0.0248(11) 0.0218(10) 0.0203(11) 0.0009(9) 0.0014(9) -0.0054(9)
    C4 0.0217(10) 0.0176(10) 0.0379(15) -0.0035(8) 0.0093(10) -0.0031(10)
    Te1 0.01393(6) 0.01490(6) 0.01358(6) 0.00039(5) 0.00382(4) 0.00058(5)
    P1 0.0102(2) 0.0138(2) 0.0119(2) -0.00096(16) 0.00219(17) -0.00043(17)
    P2 0.0121(2) 0.0149(2) 0.0091(2) -0.00041(17) 0.00137(17) -0.00098(18)
    O10 0.0179(7) 0.0176(7) 0.0150(7) 0.0030(5) 0.0081(6) 0.0033(5)
    O7 0.0144(6) 0.0184(7) 0.0153(7) -0.0029(5) -0.0016(5) 0.0042(6)
    O9 0.0178(7) 0.0238(8) 0.0187(8) 0.0042(6) 0.0051(6) -0.0050(6)
    O1 0.0178(7) 0.0266(8) 0.0151(7) 0.0017(6) 0.0023(6) 0.0054(6)
    O11 0.0218(8) 0.0140(7) 0.0224(8) 0.0010(6) 0.0023(7) -0.0022(6)
    N2 0.0252(9) 0.0183(8) 0.0275(11) 0.0030(7) 0.0152(9) 0.0046(7)
    O4 0.0236(8) 0.0291(9) 0.0213(8) 0.0106(7) 0.0101(7) 0.0080(7)
    O6 0.0435(11) 0.0192(8) 0.0191(9) -0.0103(8) 0.0060(8) -0.0019(7)
    O8 0.0191(7) 0.0189(7) 0.0198(8) -0.0068(6) 0.0010(6) -0.0013(6)
    O12 0.0173(7) 0.0394(10) 0.0084(6) -0.0014(7) 0.0021(6) 0.0014(6)
    O2 0.0170(7) 0.0376(10) 0.0142(7) 0.0013(7) 0.0034(6) 0.0046(7)
    O5 0.0146(7) 0.0335(10) 0.0282(10) 0.0016(7) 0.0045(7) -0.0091(8)
    C3 0.0350(13) 0.0285(12) 0.0182(11) 0.0024(10) 0.0083(10) -0.0008(10)
    N1 0.0248(9) 0.0209(9) 0.0197(10) 0.0009(7) 0.0094(8) -0.0039(7)
    C2 0.0254(11) 0.0217(11) 0.0261(12) -0.0026(9) 0.0042(10) -0.0058(9)
    O3 0.0218(8) 0.0196(8) 0.0326(11) -0.0040(6) 0.0009(8) 0.0022(7)
    C1 0.0222(11) 0.0325(13) 0.0306(14) 0.0044(10) 0.0021(10) -0.0068(11)
_geom_special_details
;
All e.s.d.'s (except the e.s.d. in the dihedral angle between two l.s. planes)
are estimated using the full covariance matrix. The cell e.s.d.'s are taken
into account individually in the estimation of e.s.d.'s in distances, angles
and torsion angles; correlations between e.s.d.'s in cell parameters are only
used when they are defined by crystal symmetry. An approximate (isotropic)
treatment of cell e.s.d.'s is used for estimating e.s.d.'s involving l.s.
planes.
;
loop_
    _geom_bond_atom_site_label_1
    _geom_bond_atom_site_label_2
    _geom_bond_site_symmetry_2
    _geom_bond_distance
    _geom_bond_publ_flag
    C5 N1 . 1.488(3) ?
    C5 C4 . 1.512(4) ?
    C5 H5A . 0.9700 ?
    C5 H5B . 0.9700 ?
    C4 N2 . 1.488(3) ?
    C4 H4A . 0.9700 ?
    C4 H4B . 0.9700 ?
    Te1 O5 . 1.9050(18) ?
    Te1 O6 . 1.9050(18) ?
    Te1 O1 . 1.9119(19) ?
    Te1 O3 . 1.9124(18) ?
    Te1 O4 . 1.9130(18) ?
    Te1 O2 . 1.916(2) ?
    P1 O8 . 1.4784(17) ?
    P1 O9 . 1.4831(17) ?
    P1 O7 . 1.6028(18) ?
    P1 O10 . 1.6046(18) ?
    P2 O11 . 1.4766(18) ?
    P2 O12 . 1.4825(19) ?
    P2 O7 7_556 1.6033(17) ?
    P2 O10 . 1.6052(17) ?
    O7 P2 7_556 1.6033(17) ?
    O1 H1 . 0.855(13) ?
    N2 C3 . 1.486(4) ?
    N2 H2A . 0.9000 ?
    N2 H2B . 0.9000 ?
    O4 H4 . 0.846(18) ?
    O6 H6 . 0.830(17) ?
    O2 H2 . 0.862(16) ?
    O5 H5 . 0.874(17) ?
    C3 C2 . 1.517(4) ?
    C3 H3A . 0.9700 ?
    C3 H3B . 0.9700 ?
    N1 C1 . 1.488(4) ?
    N1 H1A . 0.9000 ?
    N1 H1B . 0.9000 ?
    C2 C1 . 1.513(4) ?
    C2 H2C . 0.9700 ?
    C2 H2D . 0.9700 ?
    O3 H3 . 0.840(19) ?
    C1 H1C . 0.9700 ?
    C1 H1D . 0.9700 ?
loop_
    _geom_angle_atom_site_label_1
    _geom_angle_atom_site_label_2
    _geom_angle_atom_site_label_3
    _geom_angle_site_symmetry_1
    _geom_angle_site_symmetry_3
    _geom_angle
    _geom_angle_publ_flag
    N1 C5 C4 . . 113.7(2) ?
    N1 C5 H5A . . 108.8 ?
    C4 C5 H5A . . 108.8 ?
    N1 C5 H5B . . 108.8 ?
    C4 C5 H5B . . 108.8 ?
    H5A C5 H5B . . 107.7 ?
    N2 C4 C5 . . 112.5(2) ?
    N2 C4 H4A . . 109.1 ?
    C5 C4 H4A . . 109.1 ?
    N2 C4 H4B . . 109.1 ?
    C5 C4 H4B . . 109.1 ?
    H4A C4 H4B . . 107.8 ?
    O5 Te1 O6 . . 89.15(9) ?
    O5 Te1 O1 . . 92.34(9) ?
    O6 Te1 O1 . . 87.36(8) ?
    O5 Te1 O3 . . 90.15(9) ?
    O6 Te1 O3 . . 175.03(9) ?
    O1 Te1 O3 . . 87.75(9) ?
    O5 Te1 O4 . . 177.38(9) ?
    O6 Te1 O4 . . 89.95(9) ?
    O1 Te1 O4 . . 90.08(8) ?
    O3 Te1 O4 . . 90.96(8) ?
    O5 Te1 O2 . . 88.67(9) ?
    O6 Te1 O2 . . 91.96(9) ?
    O1 Te1 O2 . . 178.78(8) ?
    O3 Te1 O2 . . 92.94(9) ?
    O4 Te1 O2 . . 88.91(8) ?
    O8 P1 O9 . . 119.45(10) ?
    O8 P1 O7 . . 106.91(10) ?
    O9 P1 O7 . . 109.72(10) ?
    O8 P1 O10 . . 110.71(10) ?
    O9 P1 O10 . . 105.15(10) ?
    O7 P1 O10 . . 103.86(9) ?
    O11 P2 O12 . . 120.22(11) ?
    O11 P2 O7 . 7_556 111.00(9) ?
    O12 P2 O7 . 7_556 106.65(10) ?
    O11 P2 O10 . . 110.78(10) ?
    O12 P2 O10 . . 106.01(10) ?
    O7 P2 O10 7_556 . 100.20(9) ?
    P1 O10 P2 . . 132.59(11) ?
    P1 O7 P2 . 7_556 131.58(11) ?
    Te1 O1 H1 . . 107.4(15) ?
    C3 N2 C4 . . 115.5(2) ?
    C3 N2 H2A . . 108.4 ?
    C4 N2 H2A . . 108.4 ?
    C3 N2 H2B . . 108.4 ?
    C4 N2 H2B . . 108.4 ?
    H2A N2 H2B . . 107.5 ?
    Te1 O4 H4 . . 116(3) ?
    Te1 O6 H6 . . 110.3(17) ?
    Te1 O2 H2 . . 109.4(13) ?
    Te1 O5 H5 . . 110.6(16) ?
    N2 C3 C2 . . 113.6(2) ?
    N2 C3 H3A . . 108.8 ?
    C2 C3 H3A . . 108.8 ?
    N2 C3 H3B . . 108.8 ?
    C2 C3 H3B . . 108.8 ?
    H3A C3 H3B . . 107.7 ?
    C1 N1 C5 . . 117.7(2) ?
    C1 N1 H1A . . 107.9 ?
    C5 N1 H1A . . 107.9 ?
    C1 N1 H1B . . 107.9 ?
    C5 N1 H1B . . 107.9 ?
    H1A N1 H1B . . 107.2 ?
    C1 C2 C3 . . 114.8(2) ?
    C1 C2 H2C . . 108.6 ?
    C3 C2 H2C . . 108.6 ?
    C1 C2 H2D . . 108.6 ?
    C3 C2 H2D . . 108.6 ?
    H2C C2 H2D . . 107.5 ?
    Te1 O3 H3 . . 107(3) ?
    N1 C1 C2 . . 115.1(2) ?
    N1 C1 H1C . . 108.5 ?
    C2 C1 H1C . . 108.5 ?
    N1 C1 H1D . . 108.5 ?
    C2 C1 H1D . . 108.5 ?
    H1C C1 H1D . . 107.5 ?
loop_
    _geom_hbond_atom_site_label_D
    _geom_hbond_atom_site_label_H
    _geom_hbond_atom_site_label_A
    _geom_hbond_site_symmetry_A
    _geom_hbond_distance_DH
    _geom_hbond_distance_HA
    _geom_hbond_distance_DA
    _geom_hbond_angle_DHA
    _geom_hbond_publ_flag
    O1 H1 O12 7_556 0.856(16) 1.851(17) 2.686(3) 165(2) yes
    N1 H1B O4 5_566 0.90 2.15 2.898(3) 140 yes
    N1 H1B O9 4_556 0.90 2.42 3.002(3) 123 yes
    N1 H1A O2 1_556 0.90 1.89 2.763(3) 162 yes
    O2 H2 O9 8_455 0.86(2) 1.831(19) 2.688(3) 172(3) yes
    N2 H2A O12 . 0.90 1.89 2.769(3) 167 yes
    N2 H2B O11 4_546 0.90 1.85 2.739(3) 172 yes
    O3 H3 O8 8_455 0.84(3) 2.05(3) 2.881(3) 170(4) yes
    O4 H4 O1 2_555 0.85(3) 1.85(3) 2.695(3) 175(3) yes
    O5 H5 O8 4_545 0.87(3) 1.85(3) 2.719(3) 172(3) yes
    O6 H6 O9 4_555 0.83(3) 1.90(2) 2.722(3) 171(3) yes
    C2 H2C O1 6_556 0.97 2.60 3.162(3) 117 yes
    C4 H4B O5 7_556 0.97 2.43 3.256(4) 142 yes
    C5 H5B O11 6_566 0.97 2.31 3.265(4) 168 yes
data_global
_journal_date_recd_electronic     2010-08-13
_journal_date_accepted     2010-09-24
_journal_name_full     'Acta Crystallographica, Section E'
_journal_year     2010
_journal_volume     66
_journal_issue     11
_journal_page_first     o2712
_journal_page_last     o2712
_journal_paper_category     QO
_journal_coeditor_code     BV2159
_publ_contact_author_name     'Han\`ene Hemissi'
_publ_contact_author_address
;
Laboratoire de chimie des Mat\'eriaux
Facult\'e des Sciences de Bizerte
7021 Zarzouna Bizerte Tunisie
;
_publ_contact_author_email     'hanene.hemissi@fsb.rnu.tn'
_publ_contact_author_fax     '216 72 590 566'
_publ_contact_author_phone     '216 72 591 906'
_publ_section_title
;
Bis(piperazine-1,4-diium) cyclotetraphosphate--telluric acid (1/2)
;
loop_
    _publ_author_name
    _publ_author_address
    'Han\`ene Hemissi'
;
Laboratoire de Chimie des Mat\'eriaux
Facult\'e des Sciences de Bizerte
7021 Zarzouna Bizerte
Tunisia
;
    'Mohammed Rzaigui'
;
Laboratoire de Chimie des Mat\'eriaux
Facult\'e des Sciences de Bizerte
7021 Zarzouna Bizerte
Tunisia
;
    'Salem S. Al-Deyab'
;
Petrochemical Research Chair
College of Science
King Saud University
Riyadh
Saudi Arabia
;
