# Supplementary material for: Bis(homopiperazine-1,4-diium) cyclo­tetra­phosphate–telluric acid (1/2)
Source: Acta Crystallogr Sect E Struct Rep Online. 2010 Oct 2;66(Pt 11):o2712. doi: 10.1107/S1600536810038225 (PMC3008973; doi:10.1107/S1600536810038225)
Supplement: Supplementary file 2 [file e-66-o2712-Isup2.hkl]

#
# h,k,l, Fc-squared, Fo-squared, sigma(Fo-squared) and status flag
#
data_I
_shelx_title ' cad4 in C 2/c'
_shelx_refln_list_code          4
_shelx_F_calc_maximum      771.69
_exptl_crystal_F_000      1936.00
_reflns_d_resolution_high  0.6177
 
loop_
 _symmetry_equiv_pos_as_xyz
 'x, y, z'
 '-x, y, -z+1/2'
 'x+1/2, y+1/2, z'
 '-x+1/2, y+1/2, -z+1/2'
 '-x, -y, -z'
 'x, -y, z-1/2'
 '-x+1/2, -y+1/2, -z'
 'x+1/2, -y+1/2, z-1/2'
 
_cell_length_a    20.8262
_cell_length_b     8.3600
_cell_length_c    17.0295
_cell_angle_alpha  90.000
_cell_angle_beta  101.649
_cell_angle_gamma  90.000
 
_shelx_F_squared_multiplier     1.000
 
loop_
 _refln_index_h
 _refln_index_k
 _refln_index_l
 _refln_F_squared_calc
 _refln_F_squared_meas
 _refln_F_squared_sigma
 _refln_observed_status
   4   0   0      558.56      587.37     40.89 o
   6   0   0    59874.20    54572.23    316.13 o
   8   0   0    16212.17    14023.38    159.81 o
  12   0   0    26862.29    24773.21    320.37 o
  14   0   0     1080.00     1001.49     65.23 o
  16   0   0     1131.28     1193.08     75.25 o
  18   0   0    22215.90    20613.73    231.28 o
  20   0   0    21610.29    20133.90    245.40 o
  22   0   0     2938.77     3106.05    128.84 o
  24   0   0     9875.54     9433.46    207.32 o
  26   0   0    15984.88    16423.88    585.90 o
  28   0   0     5691.88     6117.65    396.42 o
  30   0   0     4168.45     4340.32    176.29 o
  32   0   0     2857.90     2890.58    183.84 o
   1   1   0      605.81      612.02     30.32 o
   3   1   0     3154.51     2996.72     96.24 o
   5   1   0     2665.72     2718.19     58.59 o
   7   1   0     4482.11     4057.81     70.68 o
   9   1   0     4907.26     5206.76    105.21 o
  11   1   0     7616.58     7420.53    156.07 o
  13   1   0     4528.63     4333.37    120.17 o
  15   1   0      813.76      863.57    172.28 o
  17   1   0      334.22      447.60     69.39 o
  19   1   0     1084.61     1127.32     86.76 o
  21   1   0      239.22      256.69     80.03 o
  23   1   0       67.98       64.30    129.89 o
  25   1   0      680.86      663.08    127.90 o
  27   1   0       25.10     -104.00    161.18 o
  29   1   0       53.73       50.86    168.05 o
  31   1   0      202.93      213.48    153.33 o
   0   2   0   595505.88   569258.00   1143.37 o
   2   2   0    10446.25     9594.40     84.80 o
   4   2   0     3749.89     3548.34     63.10 o
   6   2   0     2784.67     2450.60    121.42 o
   8   2   0   119082.55   118600.81   1947.67 o
  10   2   0    96606.00    88758.33    495.04 o
  12   2   0    42287.34    40063.23    516.84 o
  14   2   0    18268.63    17139.72    187.93 o
  16   2   0     2998.65     2542.39    101.85 o
  18   2   0    21409.66    20765.36    237.29 o
  20   2   0    13031.82    12176.82    198.86 o
  22   2   0     8223.65     7861.86    306.41 o
  24   2   0     5094.76     5208.05    307.66 o
  26   2   0     8703.24     8712.84    217.17 o
  28   2   0     5979.75     6582.25    205.90 o
  30   2   0     3114.76     3304.21    182.24 o
  32   2   0     1328.60     1570.69    154.57 o
   1   3   0     9437.53    10713.43    141.86 o
   3   3   0    52824.47    55313.45    326.67 o
   5   3   0     2247.56     2202.19     62.41 o
   7   3   0     1611.89     1776.14     64.17 o
   9   3   0     7111.27     6898.67    156.07 o
  11   3   0     6702.15     7178.06    118.46 o
  13   3   0    16413.63    16316.19    184.23 o
  15   3   0      913.96      932.71     76.51 o
  17   3   0     4267.95     3889.60    117.76 o
  19   3   0     1302.93     1335.13     93.43 o
  21   3   0     3829.05     3917.59    277.74 o
  23   3   0      661.17      563.79    102.16 o
  25   3   0      745.66      674.70    116.74 o
  27   3   0      494.80      310.16    252.06 o
  29   3   0        0.66     -114.40    173.16 o
  31   3   0       30.51      188.22    148.40 o
   0   4   0   128733.00   138793.50    812.78 o
   2   4   0    12115.28    11395.39    124.64 o
   4   4   0    11023.69    12674.07    135.56 o
   6   4   0     8648.90     7957.67    116.35 o
   8   4   0    53912.76    55140.23    365.28 o
  10   4   0    81506.13    81215.70    700.08 o
  12   4   0    11636.29    11562.57    162.54 o
  14   4   0     4833.28     5196.68    190.98 o
  16   4   0    14917.10    13988.58    198.86 o
  18   4   0    15325.82    15052.14    224.88 o
  20   4   0    16836.77    16611.76    242.40 o
  22   4   0     3897.65     3651.17    142.10 o
  24   4   0      986.92     1084.05    114.12 o
  26   4   0     6131.61     6032.23    254.06 o
  28   4   0     5051.87     4813.33    201.11 o
  30   4   0     6852.14     7264.36    278.99 o
   1   5   0      220.22       14.94     75.63 o
   3   5   0    31669.54    34522.31    596.12 o
   5   5   0     1591.06     1810.74     79.20 o
   7   5   0       92.09      161.45     68.53 o
   9   5   0    21305.30    21768.20    217.37 o
  11   5   0     5366.48     5556.04    288.46 o
  13   5   0    11422.73    11946.24    184.93 o
  15   5   0       28.58       28.60    107.30 o
  17   5   0     5467.11     5420.65    151.43 o
  19   5   0     1219.50     1257.41    109.12 o
  21   5   0     1246.40     1140.82    139.12 o
  23   5   0      175.28      194.50    125.91 o
  25   5   0      602.27      581.07    126.36 o
  27   5   0      650.54      653.25    135.58 o
  29   5   0      610.09      615.80    232.61 o
   0   6   0    18111.45    18973.12    280.73 o
   2   6   0    26731.68    27508.43    238.52 o
   4   6   0       77.05      144.80     73.53 o
   6   6   0     2196.72     2041.22    126.65 o
   8   6   0    40682.33    42429.79    315.38 o
  10   6   0    25576.29    25598.25    258.10 o
  12   6   0    13669.95    13811.44    324.86 o
  14   6   0      779.39      753.47     93.96 o
  16   6   0    11963.72    12224.26    212.25 o
  18   6   0    19781.97    20267.23    379.46 o
  20   6   0    15759.08    15944.18    321.12 o
  22   6   0     1319.04     1779.05    216.41 o
  24   6   0      383.33      308.39    193.97 o
  26   6   0     4451.86     4251.64    193.72 o
  28   6   0     2632.35     2864.75    599.11 o
   1   7   0      919.33      831.25    175.77 o
   3   7   0    11210.80    12029.29    340.82 o
   5   7   0      685.21      762.61     86.98 o
   7   7   0     1509.36     1452.04     95.04 o
   9   7   0    16335.99    16449.38    246.33 o
  11   7   0       83.19       52.16    218.65 o
  13   7   0     2526.25     2578.06    126.49 o
  15   7   0      401.84      242.76    174.02 o
  17   7   0     6539.48     6667.69    186.74 o
  19   7   0      208.53      307.38    103.83 o
  21   7   0      142.39       93.99    152.13 o
  23   7   0      571.12      907.00    220.15 o
  25   7   0       73.22       84.61    166.75 o
  27   7   0     1831.16     2136.87    192.72 o
   0   8   0     6107.36     6356.12    219.40 o
   2   8   0    16603.51    16605.88    236.10 o
   4   8   0       26.80      -26.42    176.52 o
   6   8   0     2984.17     3271.41    127.27 o
   8   8   0    25905.85    26680.80    486.42 o
  10   8   0    11507.14    11487.24    212.96 o
  12   8   0     6128.60     6396.02    177.17 o
  14   8   0      133.30      170.04    109.89 o
  16   8   0     5261.58     5241.07    175.24 o
  18   8   0     9402.10     9697.31    295.69 o
  20   8   0    11995.89    12069.56    390.93 o
  22   8   0      678.18      775.48    224.14 o
  24   8   0        1.74       -3.89    288.46 o
  26   8   0     6479.47     6802.49    236.23 o
   1   9   0     1918.93     2031.54    160.81 o
   3   9   0     3021.27     3278.92    237.60 o
   5   9   0      181.99      153.18    239.35 o
   7   9   0     1944.38     1917.53    174.27 o
   9   9   0     1323.17     1168.54    115.46 o
  11   9   0      192.86       54.85    153.42 o
  13   9   0     1434.69     1621.07    129.66 o
  15   9   0      129.62      179.06    139.01 o
  17   9   0     7030.81     7007.95    214.90 o
  19   9   0      930.37      969.32    144.91 o
  21   9   0      119.24      227.85    131.59 o
  23   9   0       15.82     -163.94    324.86 o
   0  10   0    10249.73    10553.15    317.13 o
   2  10   0    16486.37    17243.08    271.98 o
   4  10   0       19.10      100.86    183.50 o
   6  10   0     1186.81     1062.41    123.58 o
   8  10   0     7435.03     7642.64    200.41 o
  10  10   0     2580.99     2860.45    148.07 o
  12  10   0     2862.12     2904.18    169.04 o
  14  10   0     1357.10     1313.99    135.39 o
  16  10   0     2764.39     2824.35    291.70 o
  18  10   0     7048.85     6529.47    228.28 o
  20  10   0     4581.33     4940.53    211.19 o
  22  10   0      143.57      256.23    164.28 o
   1  11   0     1904.17     1948.80    166.54 o
   3  11   0      220.68      -65.97    280.98 o
   5  11   0       43.39       13.53    285.47 o
   7  11   0     4799.42     4685.72    186.96 o
   9  11   0      591.09      699.98    131.33 o
  11  11   0      730.10      909.09    177.02 o
  13  11   0      290.25       35.38    194.98 o
  15  11   0      170.25        0.00    156.45 o
  17  11   0     3527.66     3905.02    196.87 o
  19  11   0      955.31      993.75    400.90 o
   0  12   0      676.79      784.36    190.48 o
   2  12   0     4846.29     4932.61    189.90 o
   4  12   0      307.75      408.74    123.96 o
   6  12   0      356.88      423.03    127.87 o
   8  12   0     5841.45     6117.42    215.08 o
  10  12   0     5159.92     4910.67    215.29 o
  12  12   0     1579.88     1593.92    245.58 o
  14  12   0      216.99       81.43    535.04 o
   1  13   0     1293.58     1309.24    159.55 o
   3  13   0      487.56      602.57    306.66 o
   5  13   0      494.99      336.86    226.38 o
   7  13   0     1639.59     1818.61    180.01 o
   9  13   0     1036.76      978.75    296.94 o
 -33   1   1       70.02      296.01    149.36 o
 -31   1   1     1731.17     1764.34    159.37 o
 -29   1   1      515.16      577.70    135.63 o
 -27   1   1     8315.77     8851.71    214.18 o
 -25   1   1    26639.36    26496.14    531.05 o
 -23   1   1     1328.97     1500.75    162.80 o
 -21   1   1       20.80      103.54     76.26 o
 -19   1   1       15.61      -17.27    105.99 o
 -17   1   1    35157.18    32653.87    355.53 o
 -15   1   1    32974.97    30420.75   1309.42 o
 -13   1   1    10304.64     9284.51    133.21 o
 -11   1   1    12554.97    11760.13    134.16 o
  -9   1   1    18431.18    17578.41    145.09 o
  -7   1   1   123131.62   118552.48   1063.59 o
  -5   1   1    86587.09    80338.39   1313.91 o
  -3   1   1    14252.24    14729.98    332.09 o
  -1   1   1   126723.91   136032.33   2135.16 o
   1   1   1    43763.48    44035.23    180.87 o
   3   1   1   284501.97   262392.97   4821.57 o
   5   1   1    84493.55    83770.65   2088.29 o
   7   1   1      852.70     1133.42    104.71 o
   9   1   1    34836.09    31194.07    449.77 o
  11   1   1    63338.04    58190.67    866.38 o
  13   1   1    21883.87    18860.78    187.75 o
  15   1   1    20325.76    19296.87    205.73 o
  17   1   1    11056.36    10900.00    170.11 o
  19   1   1     8939.39     8667.71    168.31 o
  21   1   1    22163.37    21681.68    269.67 o
  23   1   1     3794.34     3690.34    145.68 o
  25   1   1     6652.68     6947.04    281.73 o
  27   1   1     3631.76     3495.96    166.42 o
  29   1   1    15985.68    16565.05    629.78 o
  31   1   1     9185.83     9781.80    288.96 o
 -32   2   1      958.07      730.05    161.29 o
 -30   2   1      456.36      648.01    193.72 o
 -28   2   1       21.46       -0.08    154.08 o
 -26   2   1      113.83       30.23    153.72 o
 -24   2   1       52.03     -304.92    304.92 o
 -22   2   1     1332.39     1286.65    104.88 o
 -20   2   1      974.06     1102.08     91.03 o
 -18   2   1       65.03      -95.39    105.21 o
 -16   2   1        0.60       87.71     78.78 o
 -14   2   1     1360.19     1309.90     78.24 o
 -12   2   1     1853.40     2043.14     75.61 o
 -10   2   1      762.79      803.28     55.11 o
  -8   2   1      237.59      391.80    144.85 o
  -6   2   1      758.73      760.13     48.24 o
  -4   2   1     1084.81     1207.11     47.77 o
  -2   2   1      360.26      389.34     43.13 o
   0   2   1     2108.32     2441.25     71.06 o
   2   2   1    29002.60    31278.07    209.09 o
   4   2   1     4848.39     5740.74    209.68 o
   6   2   1    18818.11    20572.56    280.98 o
   8   2   1     7250.04     7652.16    255.80 o
  10   2   1        2.73       76.25     69.56 o
  12   2   1     5907.43     5803.92    110.87 o
  14   2   1        8.20       95.06     70.10 o
  16   2   1     1888.50     1806.64    116.93 o
  18   2   1      515.03      371.19    134.63 o
  20   2   1      773.06      921.44     89.58 o
  22   2   1      266.18      206.07     94.75 o
  24   2   1      158.32       97.79    145.77 o
  26   2   1      332.79      409.32    109.26 o
  28   2   1       22.74       42.41    164.08 o
  30   2   1       85.73        9.41    172.21 o
  32   2   1       32.92      212.26    193.91 o
 -31   3   1     1147.59     1253.81    156.71 o
 -29   3   1      491.64      778.99    129.57 o
 -27   3   1     8570.44     8510.66    322.37 o
 -25   3   1    12170.54    12090.52    237.12 o
 -23   3   1      303.33      417.65     94.31 o
 -19   3   1     2627.02     2226.93    127.15 o
 -17   3   1    32608.83    30748.24    284.89 o
 -15   3   1    51972.78    49432.24    725.52 o
 -13   3   1     7336.08     7127.32    129.21 o
 -11   3   1     6956.76     6504.02    115.65 o
  -9   3   1    40792.96    41872.72    793.58 o
  -7   3   1    85811.86    83302.97   2100.01 o
  -5   3   1    93453.71    96923.53   3067.61 o
  -3   3   1    27646.28    30983.92    472.71 o
  -1   3   1    67586.77    68522.22    355.04 o
   1   3   1    29117.16    29421.08    282.48 o
   3   3   1    74255.65    77266.45    392.60 o
   5   3   1    48870.20    51840.29   1071.32 o
   7   3   1    13723.75    15572.74    147.18 o
   9   3   1    28439.96    26619.56    346.30 o
  11   3   1    40237.77    38298.50    765.16 o
  13   3   1    23052.80    22129.41    262.78 o
  15   3   1    24748.46    23697.29    239.54 o
  17   3   1     2913.46     2744.71    158.57 o
  19   3   1    21888.68    20705.86    497.14 o
  21   3   1    23968.95    24026.97    842.95 o
  23   3   1     3462.06     3351.66    146.33 o
  25   3   1      860.56      961.23    144.85 o
  27   3   1     1605.10     1825.06    152.83 o
  29   3   1     8171.16     8058.76    235.97 o
  31   3   1     7350.30     8275.33    248.75 o
 -30   4   1      658.07      275.70    221.89 o
 -28   4   1       16.04      -17.36    167.30 o
 -26   4   1      715.88      674.33    134.13 o
 -24   4   1       30.44      -14.46    137.09 o
 -22   4   1     5878.59     5739.84    257.05 o
 -20   4   1     2426.21     2346.59    193.97 o
 -18   4   1        1.14     -113.89    148.34 o
 -16   4   1      283.74      360.35    109.95 o
 -14   4   1     2805.66     2556.53    102.43 o
 -12   4   1     5475.38     5538.76    119.32 o
 -10   4   1     4161.39     4336.29    132.14 o
  -8   4   1     5902.40     6025.03    121.42 o
  -6   4   1     2103.20     2554.53     78.35 o
  -4   4   1     7340.26     8276.83    114.24 o
  -2   4   1      955.14     1184.09     58.18 o
   0   4   1        4.78       -3.55     75.54 o
   2   4   1     5042.93     4841.06     88.50 o
   4   4   1      662.27      634.48     59.84 o
   6   4   1    50791.84    54562.67    348.18 o
   8   4   1      663.01      871.36     61.98 o
  10   4   1      381.58      377.76     92.25 o
  12   4   1    19040.78    19521.25    374.73 o
  14   4   1      573.91      491.59     77.39 o
  16   4   1     1288.27     1244.57     95.69 o
  18   4   1        1.52       26.51    152.83 o
  20   4   1     1665.22     1697.27    116.24 o
  22   4   1      478.86      479.37    104.15 o
  24   4   1      182.75       92.14    131.45 o
  26   4   1     1071.82     1010.77    132.52 o
  28   4   1        6.08      -52.95    175.50 o
  30   4   1      835.58      787.60    154.24 o
 -29   5   1       40.29      -55.97    181.85 o
 -27   5   1    11097.66    11395.17    261.97 o
 -25   5   1     9705.73    10283.47    235.95 o
 -23   5   1     4701.78     4653.40    236.85 o
 -21   5   1        7.56       46.98    117.57 o
 -19   5   1     8187.53     7814.16    185.60 o
 -17   5   1    21226.07    21065.75    259.48 o
 -15   5   1    15291.71    15488.58    214.37 o
 -13   5   1     4298.87     4339.13    119.68 o
 -11   5   1      795.71      859.55     78.04 o
  -9   5   1    14199.05    13993.84    175.04 o
  -7   5   1    66640.40    66116.52   1374.49 o
  -5   5   1    79772.20    81251.57   1146.37 o
  -3   5   1     7774.62     8617.38    127.75 o
  -1   5   1    59373.66    64046.82    819.01 o
   1   5   1    37664.95    37404.78    416.61 o
   3   5   1    38084.54    40066.62    283.46 o
   5   5   1    35425.32    36172.09    299.43 o
   7   5   1     1219.04     1378.41     73.25 o
   9   5   1    18799.72    18821.33    202.03 o
  11   5   1     9951.69     9978.39    159.19 o
  13   5   1    15988.75    16274.69    208.02 o
  15   5   1     3809.75     3606.56    122.52 o
  17   5   1      347.32      355.53     87.27 o
  19   5   1    25074.23    25198.65    303.38 o
  21   5   1    18006.08    18182.98    766.65 o
  23   5   1     7899.40     7842.65    342.31 o
  25   5   1       10.97       93.12    133.63 o
  27   5   1      887.77      877.65    170.78 o
  29   5   1     6894.03     6930.13    381.21 o
 -28   6   1       28.86      -17.31    182.98 o
 -26   6   1      258.35      -83.01    181.54 o
 -24   6   1      331.23      482.77    150.09 o
 -22   6   1     4539.50     4574.56    173.64 o
 -20   6   1     3999.03     4095.32    153.89 o
 -18   6   1     2381.76     2371.52    128.93 o
 -16   6   1      714.32      790.84     98.89 o
 -14   6   1       72.53      236.74     93.05 o
 -12   6   1     1269.84     1273.94    171.78 o
 -10   6   1     4507.96     4689.71    124.99 o
  -8   6   1     4204.30     4519.81    351.04 o
  -6   6   1       22.10      -19.20     89.74 o
  -4   6   1     5578.62     5584.05    191.73 o
  -2   6   1     8636.96     8743.65    392.93 o
   0   6   1       21.30      -21.33     78.23 o
   2   6   1    16279.89    16796.57    475.45 o
   4   6   1      162.79      149.59     75.51 o
   6   6   1      748.35      991.45    199.45 o
   8   6   1     4206.98     4088.15    117.41 o
  10   6   1     3101.28     3200.98    152.08 o
  12   6   1    19118.79    18991.93    234.97 o
  14   6   1       32.18      191.75     86.50 o
  16   6   1      124.77       90.20    101.06 o
  18   6   1      349.00       35.29    151.13 o
  20   6   1     1495.34     1619.47    125.52 o
  22   6   1     3464.80     3502.93    164.08 o
  24   6   1        8.50       16.00    158.03 o
  26   6   1     1748.92     2003.71    362.26 o
  28   6   1       47.06      234.45    134.49 o
 -27   7   1     5785.16     5766.05    218.21 o
 -25   7   1     4827.78     4946.38    197.59 o
 -23   7   1     2059.75     2201.58    192.22 o
 -21   7   1      459.70      441.18    114.55 o
 -19   7   1     8950.50     8775.15    213.32 o
 -17   7   1    15885.77    16031.22    257.74 o
 -15   7   1    26357.35    26804.87    325.61 o
 -13   7   1     3567.03     3654.28    237.85 o
 -11   7   1      145.04      375.42     80.92 o
  -9   7   1    30493.21    30181.31    333.34 o
  -7   7   1    10633.31    10848.54    179.26 o
  -5   7   1    36104.29    37211.05    668.67 o
  -3   7   1      355.06      361.50    106.21 o
  -1   7   1      697.37      671.58     80.21 o
   1   7   1    27959.69    28107.37    480.93 o
   3   7   1     8201.59     8504.85    306.66 o
   5   7   1    26039.15    26363.12    953.39 o
   7   7   1     2051.62     2011.38    102.60 o
   9   7   1    22828.69    23195.16    261.79 o
  11   7   1    17502.03    17930.82    241.35 o
  13   7   1    21816.92    21965.22    379.96 o
  15   7   1     1387.12     1339.79    108.16 o
  17   7   1        6.15      -64.48    242.59 o
  19   7   1    12645.97    12698.76    246.45 o
  21   7   1     8006.38     8023.72    219.15 o
  23   7   1     4079.59     4282.91    355.03 o
  25   7   1       16.22     -169.89    169.89 o
  27   7   1      164.78      249.15    239.59 o
 -26   8   1      136.66      108.88    150.59 o
 -24   8   1      217.27      270.59    140.94 o
 -22   8   1     3121.72     3046.39    215.91 o
 -20   8   1      502.44      332.88    126.17 o
 -18   8   1     3972.06     4162.49    166.76 o
 -16   8   1      410.58      364.01    121.42 o
 -14   8   1      476.50      661.26    141.36 o
 -12   8   1     1084.44     1209.55    111.83 o
 -10   8   1     6338.97     6020.85    162.51 o
  -8   8   1     6388.89     6782.40    164.47 o
  -6   8   1       21.79     -116.42    116.42 o
  -4   8   1      442.12      471.54     96.49 o
  -2   8   1     3461.34     3355.49    122.17 o
   0   8   1      898.05     1044.39     86.52 o
   2   8   1     4625.27     4884.82    139.87 o
   4   8   1     3827.95     3598.39    162.31 o
   6   8   1      265.53      339.02     85.29 o
   8   8   1      208.56      315.93    137.37 o
  10   8   1       73.41       81.72    198.71 o
  12   8   1     9069.71     9178.74    199.56 o
  14   8   1      637.82      712.98    184.00 o
  16   8   1     4052.42     4212.46    162.54 o
  18   8   1      101.90     -145.66    168.36 o
  20   8   1      656.83      688.35    147.10 o
  22   8   1     3007.99     3021.83    172.66 o
  24   8   1      290.84      344.74    152.15 o
  26   8   1     1369.38     1401.60    195.96 o
 -23   9   1     4862.26     4749.15    210.02 o
 -21   9   1       66.85       52.26    142.88 o
 -19   9   1     4020.78     4180.62    224.39 o
 -17   9   1    10199.69    10350.41    475.20 o
 -15   9   1     7587.65     7802.49    429.33 o
 -13   9   1     2298.04     2277.64    140.14 o
 -11   9   1      370.32      405.30    151.59 o
  -9   9   1    11434.91    11351.84    218.92 o
  -7   9   1     7089.84     7264.06    336.83 o
  -5   9   1    10171.55    10072.32    203.39 o
  -3   9   1       91.91       36.69    126.56 o
  -1   9   1      603.97      437.33    100.65 o
   1   9   1    23551.84    23058.85    326.86 o
   3   9   1    12991.49    13092.77    219.68 o
   5   9   1     7687.61     7765.95    184.34 o
   7   9   1        6.24      -37.90    131.79 o
   9   9   1    13144.90    13628.65    565.20 o
  11   9   1     8677.21     9083.73    205.43 o
  13   9   1    15499.38    15951.95    271.98 o
  15   9   1       52.98      180.54    123.03 o
  17   9   1       75.21      138.51    162.71 o
  19   9   1     5973.71     6141.04    209.42 o
  21   9   1     3150.19     3602.72    352.04 o
  23   9   1     3791.04     4268.37    195.16 o
 -22  10   1      339.29      416.99    210.67 o
 -20  10   1      204.21      -51.32    277.74 o
 -18  10   1     4281.06     4258.55    187.93 o
 -16  10   1       61.73       82.79    174.71 o
 -14  10   1     1267.59     1099.47    139.00 o
 -12  10   1     1654.68     1470.84    142.36 o
 -10  10   1     1182.31     1311.95    125.47 o
  -8  10   1     4568.97     4950.05    172.99 o
  -6  10   1      183.80      293.05    122.60 o
  -4  10   1      774.05      749.95    116.18 o
  -2  10   1      311.52      373.42    102.84 o
   0  10   1     1494.07     1538.63    125.69 o
   2  10   1     4444.33     4557.85    199.45 o
   4  10   1     2138.83     2205.51    137.86 o
   6  10   1      215.44      126.90    152.67 o
   8  10   1        2.29       86.33    141.09 o
  10  10   1     1137.45     1173.04    285.22 o
  12  10   1     5297.53     5368.22    185.67 o
  14  10   1     1057.68     1112.06    139.98 o
  16  10   1     1774.82     1822.02    154.26 o
  18  10   1       33.51      -26.91    144.18 o
  20  10   1        3.92       77.14    201.30 o
 -19  11   1     3719.83     3666.41    241.09 o
 -17  11   1     2624.22     2689.42    324.11 o
 -15  11   1     5385.44     5453.01    272.50 o
 -13  11   1      477.88      243.43    157.82 o
 -11  11   1       34.93        6.77    238.35 o
  -9  11   1     8948.23     9091.36    309.90 o
  -7  11   1     5108.10     5085.11    187.31 o
  -5  11   1     3351.44     3183.53    161.06 o
  -3  11   1      327.67      329.05    148.84 o
  -1  11   1       39.91      -90.13    285.22 o
   1  11   1    13366.91    13638.03    613.07 o
   3  11   1     4311.50     4435.53    277.49 o
   5  11   1     3352.54     3700.04    164.75 o
   7  11   1       32.99      126.68    214.41 o
   9  11   1     1428.89     1543.87    141.45 o
  11  11   1    10679.05    10689.85    256.04 o
  13  11   1     8977.42     9138.79    249.62 o
  15  11   1        3.32     -266.44    307.41 o
  17  11   1      322.50      514.62    262.78 o
 -14  12   1     1720.67     1709.94    245.33 o
 -12  12   1      426.63      135.31    213.29 o
 -10  12   1      522.81      191.36    145.72 o
  -8  12   1     2986.75     2952.65    175.59 o
  -6  12   1      482.83      390.50    158.32 o
  -4  12   1      236.76      200.86    188.35 o
  -2  12   1      159.30      211.76    360.26 o
   0  12   1     2818.23     2694.34    169.32 o
   2  12   1     1561.76     1363.63    149.07 o
   4  12   1     2847.20     2700.93    213.42 o
   6  12   1     1652.34     1836.20    180.51 o
   8  12   1      159.58     -115.92    196.29 o
  10  12   1     2669.50     2340.93    267.52 o
  12  12   1     1455.19     1811.39    166.48 o
  14  12   1     2665.75     2973.36    183.41 o
  -9  13   1     2734.65     2730.18    194.94 o
  -7  13   1     5160.15     5155.09    221.66 o
  -5  13   1      278.05      275.38    219.15 o
  -3  13   1     1079.25     1075.03    152.31 o
  -1  13   1      179.83     -163.39    193.67 o
   1  13   1     4470.09     4222.49    214.91 o
   3  13   1     4950.14     4834.29    210.46 o
   5  13   1       88.36      -87.37    189.06 o
   7  13   1       47.51      273.36    133.77 o
 -32   0   2    10615.98    11635.30    281.37 o
 -30   0   2     3802.33     3989.09    252.81 o
 -28   0   2     2043.49     2250.04    202.95 o
 -26   0   2     8314.87     8419.48    298.68 o
 -24   0   2     6725.26     6695.63    175.41 o
 -22   0   2    16851.21    16635.02    340.57 o
 -20   0   2    12142.09    12086.54    194.28 o
 -18   0   2     7106.92     6833.49    249.82 o
 -16   0   2     1840.99     1662.45    118.68 o
 -14   0   2   155672.53   146310.19    717.68 o
 -12   0   2    25855.76    24779.17    847.93 o
 -10   0   2    13095.57    11789.27    177.51 o
  -8   0   2   160970.80   155758.61    545.98 o
  -6   0   2    48768.27    42406.97    265.77 o
  -4   0   2   148514.08   136824.80   1197.73 o
  -2   0   2     5788.33     5994.70     52.54 o
   2   0   2    32489.67    33837.55    173.28 o
   4   0   2   306443.28   283038.16    587.24 o
   8   0   2     3606.25     3132.49     81.78 o
  10   0   2     2983.87     2670.04    101.22 o
  12   0   2    17337.27    15484.68    163.40 o
  14   0   2    53191.37    47834.82    352.29 o
  16   0   2     4023.82     3858.70    113.68 o
  18   0   2     2749.90     2769.06    104.19 o
  20   0   2     6188.84     5931.32    151.20 o
  22   0   2    16237.84    16539.79    246.26 o
  24   0   2    37544.53    37706.73    386.23 o
  26   0   2     4631.08     4831.55    251.06 o
  28   0   2      791.29     1033.50    303.42 o
  30   0   2     3257.85     3667.09    186.04 o
  32   0   2     1315.89     1580.45    173.47 o
 -33   1   2       53.48       41.55    196.15 o
 -31   1   2       20.82       24.53    176.90 o
 -29   1   2       39.74     -122.02    243.83 o
 -27   1   2      123.95      156.51    124.70 o
 -25   1   2      511.87      299.07    131.65 o
 -23   1   2      690.06      909.70    149.09 o
 -21   1   2       62.64     -154.33    154.33 o
 -19   1   2      260.90      346.65     73.30 o
 -17   1   2     2819.93     2587.41     99.47 o
 -15   1   2     4428.88     4252.55    216.16 o
 -13   1   2      367.93      324.53     72.55 o
 -11   1   2      704.52      772.20     56.06 o
  -9   1   2     1221.66     1330.45     55.60 o
  -7   1   2    26995.75    28544.93    376.47 o
  -5   1   2     4519.49     4502.52     69.31 o
  -3   1   2     1716.18     1793.86     93.24 o
  -1   1   2     1873.26     2241.18     85.02 o
   3   1   2     1912.62     2069.30    145.85 o
   5   1   2     4743.42     4750.63    136.38 o
   7   1   2    13116.20    13849.33    372.23 o
   9   1   2      371.33      588.84     84.27 o
  11   1   2    12671.06    13477.16    191.98 o
  13   1   2       58.98      107.90     60.86 o
  15   1   2      499.85      503.73     71.39 o
  17   1   2      283.59      282.73     77.39 o
  19   1   2      477.17      510.21    112.19 o
  21   1   2        2.86     -123.18    123.18 o
  23   1   2        0.82       24.64    105.77 o
  25   1   2       39.62      -83.72    217.16 o
  27   1   2      315.95       65.59    181.57 o
  29   1   2       30.40       87.29    185.24 o
  31   1   2      138.13      113.74    334.34 o
 -32   2   2     9706.19    10787.68    276.78 o
 -30   2   2     2149.08     2404.54    154.76 o
 -28   2   2      112.13      253.81    142.86 o
 -26   2   2     5800.16     5718.56    209.93 o
 -24   2   2     3088.95     3087.91    136.74 o
 -22   2   2    23895.59    23476.80    283.64 o
 -20   2   2     6388.92     6046.38    150.54 o
 -18   2   2    10691.02    10247.61    173.81 o
 -16   2   2    18264.84    17319.11    202.90 o
 -14   2   2    90737.27    85818.34    903.03 o
 -12   2   2    36771.65    35606.29    444.53 o
 -10   2   2    19649.26    18718.06    164.31 o
  -8   2   2    35655.45    33196.66    570.19 o
  -6   2   2   106391.81   106680.94   1961.39 o
  -4   2   2    80417.88    79301.80   1530.57 o
  -2   2   2    12600.96    12866.78    240.34 o
   0   2   2      479.84      578.24     41.95 o
   2   2   2    16241.91    14833.06    155.57 o
   4   2   2   151296.66   151527.02    508.96 o
   6   2   2       45.46      346.97    112.69 o
   8   2   2    19343.52    18817.95    439.80 o
  10   2   2      726.05      775.72     60.34 o
  12   2   2    41083.38    38604.39    264.09 o
  14   2   2    88076.55    81510.67   1053.37 o
  16   2   2     7131.55     6875.16    169.29 o
  18   2   2      573.50      669.86     79.86 o
  20   2   2     3339.80     3319.19    124.28 o
  22   2   2     7779.50     7787.80    313.14 o
  24   2   2    22203.50    21724.56    493.65 o
  26   2   2     4845.21     4971.43    185.08 o
  28   2   2      756.22      601.42    136.26 o
  30   2   2     3297.03     3662.45    183.28 o
  32   2   2     3483.17     3887.52    209.60 o
 -31   3   2        0.06     -195.98    195.98 o
 -29   3   2      385.44      386.29    127.65 o
 -27   3   2     1916.22     1780.64    139.09 o
 -25   3   2      580.53      685.24    108.89 o
 -23   3   2     4336.47     4457.75    156.87 o
 -21   3   2      875.61      619.08     98.54 o
 -19   3   2     1703.34     1660.81    101.67 o
 -17   3   2     1398.60     1355.69     90.94 o
 -15   3   2     4834.83     4610.70    119.88 o
 -13   3   2     3278.35     3412.50    117.68 o
 -11   3   2     3418.65     3441.37    218.40 o
  -9   3   2     5610.65     5986.13    101.90 o
  -7   3   2     1187.93     1466.89    135.38 o
  -5   3   2      777.62      558.30    108.70 o
  -3   3   2     5183.59     5455.87    122.66 o
  -1   3   2     1996.91     1951.28     77.29 o
   3   3   2     2314.33     1738.30  11885.25 o
   5   3   2    17329.27    18921.74    154.26 o
   7   3   2      840.82      887.07     80.78 o
   9   3   2      717.17      622.78     58.53 o
  11   3   2    14624.88    14939.20    397.66 o
  13   3   2        1.31       13.11     93.49 o
  15   3   2     3476.58     3681.27    111.42 o
  17   3   2     2337.57     2418.58    109.70 o
  19   3   2     1041.52      872.97    145.85 o
  21   3   2      328.88      504.52    280.48 o
  23   3   2     2515.63     2518.19    148.59 o
  25   3   2      915.22      975.39    121.42 o
  27   3   2     3346.99     3834.10    260.29 o
  29   3   2      156.44      -65.75    320.87 o
  31   3   2        3.42      100.23    155.48 o
 -30   4   2     4881.79     4809.65    312.15 o
 -28   4   2        0.45      -36.92    169.44 o
 -26   4   2     4159.16     4319.20    189.98 o
 -24   4   2     8015.37     8324.71    367.25 o
 -22   4   2    20352.96    20334.20    279.95 o
 -20   4   2     7240.01     6808.54    210.42 o
 -18   4   2    11062.82    11172.33    191.60 o
 -16   4   2    11412.96    11073.00    387.69 o
 -14   4   2    22175.98    21204.88    227.23 o
 -12   4   2     7929.79     7527.80    206.19 o
 -10   4   2    18295.34    18226.48    445.28 o
  -8   4   2    17362.99    17617.09    173.30 o
  -6   4   2    88153.02    91181.19   1085.78 o
  -4   4   2   103633.36   107412.01   1653.73 o
  -2   4   2    31841.41    33318.59    512.35 o
   0   4   2       64.67      132.84     45.54 o
   2   4   2    47714.19    48632.82    309.04 o
   4   4   2   111402.33   112511.62    593.38 o
   6   4   2    19122.01    17793.03    169.24 o
   8   4   2     4432.79     4526.78    195.71 o
  10   4   2      457.39      614.72     62.71 o
  12   4   2    19549.09    19608.26    209.60 o
  14   4   2    32489.22    31136.44    338.32 o
  16   4   2    11001.20    10947.15    185.99 o
  18   4   2       90.72       63.54    117.09 o
  20   4   2     3659.54     3651.85    233.61 o
  22   4   2    11192.88    11039.77    228.30 o
  24   4   2    16547.57    16397.42    281.17 o
  26   4   2     2262.21     1976.64    149.77 o
  28   4   2      417.48      728.85    167.54 o
  30   4   2     2486.24     2648.50    282.48 o
 -31   5   2        9.34      167.77    169.04 o
 -29   5   2     1223.09     1071.76    171.78 o
 -27   5   2      325.84      381.24    163.55 o
 -25   5   2       99.25     -140.63    174.19 o
 -23   5   2     5661.83     5534.62    195.71 o
 -21   5   2     1352.36     1312.69    116.93 o
 -19   5   2       16.55       36.69    130.53 o
 -17   5   2     1565.62     1532.57    185.49 o
 -15   5   2     1974.16     1874.24    105.96 o
 -13   5   2     1853.24     1925.24     95.37 o
 -11   5   2      824.64      707.56     76.50 o
  -9   5   2     2040.93     2383.27     88.75 o
  -7   5   2     6700.14     6874.05    124.97 o
  -5   5   2    24286.95    24766.29    440.30 o
  -3   5   2        2.42        6.93     65.32 o
  -1   5   2     7059.09     7858.01    173.03 o
   1   5   2     4231.01     4194.97     95.81 o
   3   5   2     6665.34     7065.69    176.02 o
   5   5   2    13316.93    13943.21    568.70 o
   7   5   2       21.96       84.71     83.88 o
   9   5   2      650.58      627.28     75.04 o
  11   5   2     9029.73     8619.29    278.24 o
  13   5   2      104.24      200.95     94.74 o
  15   5   2       20.73       -5.32    140.86 o
  17   5   2     2334.43     2475.79    201.45 o
  19   5   2      568.82      578.05    102.59 o
  21   5   2     3119.38     2879.03   4421.91 o
  23   5   2      544.48      572.85    587.39 o
  25   5   2      238.99      156.08    305.17 o
  27   5   2     1589.75     1572.20    215.91 o
  29   5   2       92.48      134.58    160.79 o
 -28   6   2       34.66       29.69    208.93 o
 -26   6   2     4397.47     4660.59    188.85 o
 -24   6   2     3979.95     4009.35    315.14 o
 -22   6   2    17049.06    16666.42    544.76 o
 -20   6   2     2619.22     2815.60    140.85 o
 -18   6   2      373.47      351.81    144.60 o
 -16   6   2    20048.76    20675.84    262.85 o
 -14   6   2     8484.55     8518.62    173.12 o
 -12   6   2    16824.79    16266.75    484.43 o
 -10   6   2     2038.80     2286.17    131.89 o
  -8   6   2     7813.62     7679.91    297.19 o
  -6   6   2    54116.09    54463.43    375.84 o
  -4   6   2    26750.02    27491.50    241.70 o
  -2   6   2    18919.86    19552.37    201.85 o
   0   6   2      206.18      311.91     60.76 o
   2   6   2    12670.15    12764.01    182.50 o
   4   6   2    75648.02    77079.65    538.28 o
   6   6   2    31601.18    31504.03    883.09 o
   8   6   2     4079.27     4173.40    116.35 o
  10   6   2      119.03       98.47    169.29 o
  12   6   2    25600.88    26210.17    715.79 o
  14   6   2    11772.54    11836.11    201.61 o
  16   6   2    16720.68    16068.25    243.73 o
  18   6   2      216.27      421.50    115.43 o
  20   6   2      865.91      724.84    121.67 o
  22   6   2    11177.05    10802.91    257.55 o
  24   6   2     7911.25     7817.14    227.77 o
  26   6   2     1043.06     1213.65    138.74 o
  28   6   2      179.46      -52.37    218.65 o
 -27   7   2      219.14       83.14    205.43 o
 -25   7   2      989.87     1243.54    136.80 o
 -23   7   2     4414.15     4376.88    289.71 o
 -21   7   2      831.16      923.66    149.09 o
 -19   7   2       50.77       -7.22    127.65 o
 -17   7   2     1280.31     1351.97    164.30 o
 -15   7   2      489.31      566.84     94.80 o
 -13   7   2     4076.28     4165.05    138.56 o
 -11   7   2      701.01      712.46     92.63 o
  -9   7   2       64.27       84.02    115.63 o
  -7   7   2     1355.92     1373.60     94.11 o
  -5   7   2    18811.82    19217.78    228.29 o
  -3   7   2     5931.48     6068.33    138.40 o
  -1   7   2       44.99       83.56     93.42 o
   1   7   2     9498.14     9706.91    165.69 o
   3   7   2      803.25      914.33     81.17 o
   5   7   2      548.54      649.50     84.09 o
   7   7   2     5028.01     5131.67    140.80 o
   9   7   2      589.49      566.79     93.26 o
  11   7   2     1016.53      974.85    175.77 o
  13   7   2     1904.07     1838.78    115.52 o
  15   7   2      576.32      459.78    276.00 o
  17   7   2     2770.43     2710.29    140.03 o
  19   7   2     1910.86     2042.22    136.23 o
  21   7   2     2531.42     2654.03    150.18 o
  23   7   2        2.85      227.24    122.97 o
  25   7   2      108.51     -214.95    295.19 o
  27   7   2      812.18      548.95    270.51 o
 -26   8   2     1643.79     1495.83    167.12 o
 -24   8   2     2759.78     2528.85    172.92 o
 -22   8   2     9563.46    10213.74    252.24 o
 -20   8   2      609.31      567.51    298.18 o
 -18   8   2       80.62     -155.87    155.87 o
 -16   8   2    16948.81    16419.42    458.25 o
 -14   8   2     9702.89     9348.48    208.53 o
 -12   8   2    16029.77    15547.62    245.55 o
 -10   8   2     1227.79     1295.36    115.93 o
  -8   8   2     1946.88     1841.90    109.82 o
  -6   8   2    18306.04    18516.94    553.99 o
  -4   8   2    13894.03    14310.22    212.96 o
  -2   8   2     5958.67     5843.68    290.95 o
   0   8   2      574.86      513.46    246.58 o
   2   8   2     4413.78     4592.32    136.59 o
   4   8   2    29292.92    30160.53    303.20 o
   6   8   2    20713.74    21449.91    264.55 o
   8   8   2     3329.86     3469.45    128.84 o
  10   8   2      406.92      533.41    134.88 o
  12   8   2    31686.91    31309.30    342.51 o
  14   8   2     8333.10     8499.72    292.20 o
  16   8   2    16575.82    17093.03    278.60 o
  18   8   2      522.69      590.38    115.28 o
  20   8   2       87.85       94.72    134.15 o
  22   8   2     5852.58     5940.50    352.29 o
  24   8   2     2689.89     2716.62    170.64 o
  26   8   2      787.66      817.58    232.61 o
 -25   9   2     2322.98     2344.95    186.32 o
 -23   9   2     1430.07     1387.59    154.96 o
 -21   9   2      100.55       13.34    189.73 o
 -19   9   2      325.40      185.56    144.66 o
 -17   9   2      474.91      310.19    138.92 o
 -15   9   2     1290.25     1485.87    129.33 o
 -13   9   2     7776.26     7661.45    201.15 o
 -11   9   2      189.94      213.62    114.20 o
  -9   9   2     3649.33     3752.31    147.67 o
  -7   9   2       82.33      -44.37    128.14 o
  -5   9   2     4379.64     4342.77    150.89 o
  -3   9   2     3226.35     3368.33    132.91 o
  -1   9   2       22.34      -53.79    125.74 o
   1   9   2      804.04      727.88    104.71 o
   3   9   2      330.25      129.52    173.03 o
   5   9   2     2910.23     2866.18    137.86 o
   7   9   2    10188.15     9841.55    316.63 o
   9   9   2       97.93      243.47    118.68 o
  11   9   2     1905.74     1882.68    136.28 o
  13   9   2      456.29      474.85    113.52 o
  15   9   2      214.97      126.00    164.96 o
  17   9   2     1099.82      984.38    185.99 o
  19   9   2      309.41      107.34    125.34 o
  21   9   2     3144.42     3323.25    183.45 o
  23   9   2       36.58       63.86    155.94 o
 -22  10   2     5460.41     5564.20    228.06 o
 -20  10   2      156.11      145.65    179.87 o
 -18  10   2      677.20      603.98    136.55 o
 -16  10   2     5204.44     4872.21    333.09 o
 -14  10   2     6600.08     6504.16    206.61 o
 -12  10   2     8003.43     7742.18    218.79 o
 -10  10   2      133.68       95.18    121.61 o
  -8  10   2      558.91      318.88    133.08 o
  -6  10   2     7657.25     7592.56    194.25 o
  -4  10   2     9376.06     9519.12    209.50 o
  -2  10   2     5941.77     5802.40    177.28 o
   0  10   2      132.62        7.24    139.39 o
   2  10   2     3519.27     3532.12    153.82 o
   4  10   2    14950.69    14311.09    256.48 o
   6  10   2    11867.34    11538.38    240.02 o
   8  10   2      782.11      600.66    150.59 o
  10  10   2      340.45      387.76    114.57 o
  12  10   2    10665.71    11228.70    734.99 o
  14  10   2     2262.05     2734.85    323.86 o
  16  10   2     8965.24     9169.75    373.73 o
  18  10   2        0.29       30.21    168.51 o
  20  10   2     1027.02      985.55    151.51 o
 -19  11   2       11.34      104.54    349.05 o
 -17  11   2       14.10     -191.67    191.67 o
 -15  11   2     2789.60     2801.92    172.85 o
 -13  11   2     4843.95     4715.50    217.16 o
 -11  11   2        3.43       -1.16    165.09 o
  -9  11   2       62.25      -21.81    205.19 o
  -7  11   2      171.31      -52.15    276.99 o
  -5  11   2     1709.05     1740.46    200.70 o
  -3  11   2     4320.51     4465.96    255.05 o
  -1  11   2       77.47      147.57    154.71 o
   1  11   2      336.45      -23.24    193.47 o
   3  11   2     2967.17     3174.28    159.36 o
   5  11   2      787.13      751.29    125.69 o
   7  11   2     4406.86     4610.56    176.47 o
   9  11   2      982.71      904.88    130.96 o
  11  11   2     1852.05     1873.77    159.75 o
  13  11   2     1609.59     1446.87    160.89 o
  15  11   2      848.84      969.51    148.56 o
  17  11   2     1161.67     1141.34    171.78 o
 -14  12   2     5864.84     6102.82    233.70 o
 -12  12   2     3845.12     4183.35    209.18 o
 -10  12   2      130.09      178.42    174.54 o
  -8  12   2        2.76      -15.99    190.03 o
  -6  12   2     3293.29     3082.96    327.35 o
  -4  12   2     5832.54     5871.61    210.81 o
  -2  12   2     2638.89     2639.71    271.26 o
   0  12   2      359.86      252.54    147.12 o
   2  12   2     1758.62     1793.10    159.79 o
   4  12   2     2804.25     2733.57    171.18 o
   6  12   2     6308.35     6504.80    217.28 o
   8  12   2      883.71      968.07    145.62 o
  10  12   2      640.47      807.78    144.16 o
  12  12   2     5375.41     5341.87    226.50 o
  14  12   2     3268.41     3089.52    253.56 o
  -9  13   2        2.37     -122.07    193.20 o
  -7  13   2      268.05      278.62    413.62 o
  -5  13   2     1567.54     1346.67    169.16 o
  -3  13   2     2048.41     1925.44    173.77 o
  -1  13   2       24.88      -22.11    197.74 o
   1  13   2        0.59     -132.93    156.92 o
   3  13   2     3033.37     2476.40    192.87 o
   5  13   2      511.45      293.22    174.84 o
   7  13   2     3286.74     3274.18    191.86 o
 -33   1   3     3341.32     3581.80    196.88 o
 -31   1   3     3475.74     3670.59    182.93 o
 -29   1   3     2984.99     3176.44    169.32 o
 -27   1   3     6685.97     6799.32    245.08 o
 -25   1   3      214.57      179.28    119.27 o
 -23   1   3    15799.47    15520.48    245.22 o
 -21   1   3    56246.14    54146.71    404.24 o
 -19   1   3       56.90      -19.48    103.00 o
 -17   1   3    12759.80    12054.00    175.57 o
 -15   1   3    17360.14    16695.48    186.69 o
 -13   1   3    59188.43    55316.01   1010.73 o
 -11   1   3   160328.63   148010.66   3727.56 o
  -9   1   3    50362.41    51023.68   1376.24 o
  -7   1   3      813.31      869.86     47.06 o
  -5   1   3    19275.62    16429.39    722.52 o
  -3   1   3   277069.53   271998.41  13328.56 o
  -1   1   3   256363.61   247389.13   7289.32 o
   1   1   3      152.41      175.44     35.96 o
   3   1   3    64415.46    68545.77   2232.14 o
   5   1   3     4305.75     3795.43     81.53 o
   9   1   3    26409.62    24002.03    182.10 o
  11   1   3     6488.92     6231.31    217.90 o
  13   1   3    46087.25    43789.44    316.80 o
  15   1   3    15321.44    13766.03    235.36 o
  17   1   3    58033.63    55024.68    374.27 o
  19   1   3     5095.37     4731.23    338.08 o
  21   1   3      794.75      624.86     95.90 o
  23   1   3    18729.16    18230.81    274.31 o
  25   1   3    14457.99    14195.10    350.04 o
  27   1   3     3098.85     3013.22    167.28 o
  29   1   3     6629.30     6978.73    422.10 o
  31   1   3     1869.46     2154.78    167.02 o
 -32   2   3      524.32      432.90    167.79 o
 -30   2   3      631.24      632.77    134.85 o
 -28   2   3        1.54      -57.00    259.29 o
 -26   2   3       30.11      -20.24    153.83 o
 -24   2   3      926.92      827.03    103.06 o
 -22   2   3       66.84     -127.26    127.26 o
 -20   2   3      584.31      683.03    129.65 o
 -18   2   3      435.92      148.38     93.73 o
 -16   2   3     3808.14     3775.47    145.10 o
 -14   2   3      128.28       -2.17     86.52 o
 -12   2   3     5637.79     5792.99    107.53 o
 -10   2   3     3021.31     3056.21     79.68 o
  -8   2   3    65170.66    68374.40   2221.68 o
  -6   2   3     3819.93     4169.17     73.33 o
  -4   2   3     2404.92     2496.52     90.00 o
  -2   2   3     2791.38     3034.96    141.86 o
   0   2   3    30568.46    33563.59    883.83 o
   2   2   3     9948.74    10880.00     99.78 o
   4   2   3     3182.62     3787.65     71.05 o
   6   2   3        0.96       83.52     45.27 o
   8   2   3       23.54      104.82     52.56 o
  10   2   3     2856.42     2682.90     81.07 o
  12   2   3      139.72      228.36     65.57 o
  14   2   3     2848.38     2857.35     98.69 o
  16   2   3     5493.22     5199.53    128.34 o
  18   2   3      264.53      310.64     79.10 o
  20   2   3       74.34      190.89     82.26 o
  22   2   3     1216.90     1482.87    224.64 o
  24   2   3      248.04      381.43    101.31 o
  26   2   3      415.96      339.18    132.51 o
  28   2   3      125.68       41.57    179.64 o
  30   2   3      545.25      872.70    330.10 o
 -31   3   3     5400.12     5940.33    220.54 o
 -29   3   3     3164.30     3218.34    255.80 o
 -27   3   3     2966.01     2927.49    157.73 o
 -25   3   3        8.81     -137.28    137.28 o
 -23   3   3    15078.12    15451.20    269.26 o
 -21   3   3    23636.79    23144.20    280.13 o
 -19   3   3     5019.09     4969.59    139.59 o
 -17   3   3    13998.89    13629.26    195.32 o
 -15   3   3     9374.36     9059.06    412.37 o
 -13   3   3    72878.10    71184.86    796.57 o
 -11   3   3   120582.23   117755.82   2688.15 o
  -9   3   3    15482.16    15955.07    157.60 o
  -7   3   3    10028.07    11401.66    128.68 o
  -5   3   3    17851.89    18359.27    149.14 o
  -3   3   3    44225.91    42665.72    479.94 o
  -1   3   3    40334.66    39412.21   1059.60 o
   1   3   3    11298.74    12291.06    118.82 o
   3   3   3    14063.61    14770.21    132.92 o
   5   3   3    23497.25    24112.07    176.82 o
   7   3   3   114095.23   112835.59   1159.08 o
   9   3   3    56632.18    55037.60    368.45 o
  11   3   3     2256.58     2596.06    124.16 o
  13   3   3    25024.28    23956.90    520.58 o
  15   3   3     9737.14     9100.86    238.35 o
  17   3   3    27318.05    25604.03    273.61 o
  19   3   3    11544.28    11347.23    200.80 o
  21   3   3        4.17      -84.39    151.09 o
  23   3   3    10518.96    10237.00    217.72 o
  25   3   3    11389.80    11471.41    244.34 o
  27   3   3     3088.70     3247.61    185.99 o
  29   3   3     1451.65     1671.84    155.49 o
  31   3   3     1967.97     2190.59    170.60 o
 -32   4   3      183.47     -213.77    450.02 o
 -30   4   3     2562.42     2719.01    170.48 o
 -28   4   3      391.38      442.73    126.93 o
 -26   4   3       57.27      -13.14    219.65 o
 -24   4   3      911.73     1035.97    112.43 o
 -22   4   3      706.58      755.14    102.42 o
 -20   4   3     6281.78     6198.19    163.36 o
 -18   4   3     1382.58     1419.19    102.54 o
 -16   4   3     4764.26     4605.22    128.17 o
 -14   4   3     2202.17     2255.42    199.45 o
 -12   4   3     1301.82     1341.88    132.39 o
 -10   4   3      444.53      578.36     58.35 o
  -8   4   3    21977.38    23712.41    861.14 o
  -6   4   3     5469.18     5667.22    104.22 o
  -4   4   3     9169.31    11015.30    130.25 o
  -2   4   3     4243.10     4394.60    185.99 o
   0   4   3     3113.78     3087.10     76.32 o
   2   4   3    12486.09    12742.55    178.01 o
   6   4   3     1641.90     1724.76     71.01 o
   8   4   3       11.34      -53.77     79.02 o
  10   4   3     1006.55      995.99     71.57 o
  12   4   3      169.57      221.71     94.24 o
  14   4   3     1911.96     1715.23     95.52 o
  16   4   3    13054.31    12493.84    198.68 o
  18   4   3     4488.49     4246.19    163.05 o
  20   4   3      143.81      107.21     91.67 o
  22   4   3     3317.20     3242.14    147.07 o
  24   4   3      625.41      466.50    197.21 o
  26   4   3     3256.69     3440.75    167.11 o
  28   4   3       18.24     -181.87    181.87 o
  30   4   3      892.60      784.76    154.24 o
 -31   5   3     8507.32     9401.18    407.39 o
 -29   5   3     2626.53     2692.40    199.21 o
 -27   5   3     1882.76     2177.59    179.76 o
 -25   5   3      105.83      145.97    159.16 o
 -23   5   3    10715.47    11003.67    233.56 o
 -21   5   3    13200.00    13953.60    240.09 o
 -19   5   3    16946.34    17300.37    251.04 o
 -17   5   3     5825.70     5358.22    148.01 o
 -15   5   3     6069.99     5986.16    268.52 o
 -13   5   3    26796.43    25985.44    256.16 o
 -11   5   3    16622.71    16527.16    460.49 o
  -9   5   3     2434.03     2441.88     91.98 o
  -7   5   3     1065.76     1228.79     87.76 o
  -5   5   3    28915.77    29681.13    879.10 o
  -3   5   3    67974.53    68318.89    478.28 o
  -1   5   3    74610.93    77984.88    891.31 o
   1   5   3     7571.24     8039.79    147.60 o
   3   5   3    13456.12    14635.04    585.15 o
   5   5   3    23504.43    23368.99    211.73 o
   7   5   3    60140.83    61833.80    737.24 o
   9   5   3    41408.28    40850.95    600.61 o
  11   5   3      467.96      563.89     77.26 o
  13   5   3     2443.33     2421.74    106.15 o
  15   5   3    10826.97    10747.93    187.58 o
  17   5   3    19454.67    19627.73    258.80 o
  19   5   3     7298.56     7238.39    184.63 o
  21   5   3      516.80      545.44    106.83 o
  23   5   3     7890.84     8152.13    385.94 o
  25   5   3     5946.81     6377.29    499.38 o
  27   5   3     5229.39     5812.83    549.25 o
  29   5   3      409.22      417.69    165.58 o
 -30   6   3     3154.53     2951.84    193.92 o
 -28   6   3       32.41      -51.88    264.78 o
 -26   6   3       11.78     -104.50    177.00 o
 -24   6   3     1719.29     1615.45    140.06 o
 -22   6   3       25.94       81.09    146.13 o
 -20   6   3     1589.26     1763.77    123.93 o
 -18   6   3     2579.19     2480.81    129.00 o
 -16   6   3     6023.15     5844.05    157.61 o
 -14   6   3      196.81      194.80     83.38 o
 -12   6   3     2845.72     2701.01    111.59 o
 -10   6   3      114.54       40.82     99.05 o
  -8   6   3    21217.09    21851.00    231.83 o
  -6   6   3     6429.43     6374.44    135.21 o
  -4   6   3      108.93       27.06     91.30 o
  -2   6   3      824.05      838.48     72.10 o
   0   6   3     2942.71     3028.83    184.50 o
   2   6   3     6853.52     7167.93    134.15 o
   4   6   3    20385.92    20557.36    215.42 o
   6   6   3     9323.11     9234.53    159.13 o
   8   6   3     4559.56     4554.67    129.89 o
  10   6   3     6568.59     6212.84    357.52 o
  12   6   3       45.96       95.46    123.41 o
  14   6   3      350.37      472.75     86.72 o
  16   6   3     4521.48     4334.90    170.53 o
  18   6   3      369.69      369.99    103.66 o
  20   6   3     1152.68     1077.10    127.06 o
  22   6   3       57.02       23.74    170.12 o
  24   6   3       30.97      118.97    160.77 o
  26   6   3     3975.62     3709.13    187.71 o
  28   6   3      597.75      140.23    220.90 o
 -27   7   3      801.15      689.62    200.95 o
 -25   7   3        2.76      -70.69    180.24 o
 -23   7   3    10517.73    10987.67    246.02 o
 -21   7   3     3777.60     3828.21    166.79 o
 -19   7   3    12834.11    12603.88    244.34 o
 -17   7   3       50.02       59.67    113.54 o
 -15   7   3      739.33      843.59    103.47 o
 -13   7   3    26980.80    27393.10    300.90 o
 -11   7   3    11023.75    11036.88    344.31 o
  -9   7   3    13423.09    13536.41    204.50 o
  -7   7   3      312.71      341.60     77.01 o
  -5   7   3    17302.73    17471.43    218.24 o
  -3   7   3    17425.12    17860.79    216.91 o
  -1   7   3    18506.65    18582.21    221.02 o
   1   7   3      508.70      633.58     77.21 o
   3   7   3      168.64      262.02     75.06 o
   5   7   3    24250.82    24624.57    314.64 o
   7   7   3    34547.96    35608.38    816.77 o
   9   7   3    38807.22    39547.61    342.71 o
  11   7   3     1036.83     1154.37     99.58 o
  13   7   3     1350.22     1328.39    110.71 o
  15   7   3    18098.44    18184.27    411.13 o
  17   7   3    10218.95    10410.07    221.78 o
  19   7   3     6505.18     6292.22    195.82 o
  21   7   3      435.03      436.01    118.65 o
  23   7   3     1800.68     1959.53    153.53 o
  25   7   3     3473.11     3373.25    206.93 o
  27   7   3     2581.63     2859.76    237.85 o
 -26   8   3        4.47     -128.24    201.90 o
 -24   8   3      569.23      680.43    131.86 o
 -22   8   3       28.69     -128.91    175.79 o
 -20   8   3     2387.99     2455.43    145.43 o
 -18   8   3     2471.59     2345.95    150.49 o
 -16   8   3      530.77      357.90    114.24 o
 -14   8   3     1908.73     1914.54    127.06 o
 -12   8   3       40.51       83.98    122.11 o
 -10   8   3     1775.17     1617.82    134.63 o
  -8   8   3      527.87      560.72    101.72 o
  -6   8   3     5283.73     5283.36    146.68 o
  -4   8   3     2734.08     2777.30    115.63 o
  -2   8   3        8.02      138.15    116.68 o
   0   8   3    11184.18    11736.13    418.85 o
   2   8   3      799.98      835.17     91.06 o
   4   8   3     5318.96     5646.71    225.13 o
   6   8   3     8299.75     8202.38    178.68 o
   8   8   3     1831.20     1852.24    117.06 o
  10   8   3      204.59      352.88     94.01 o
  12   8   3        8.69       67.96    168.04 o
  14   8   3      642.11      684.29    123.91 o
  16   8   3     5163.39     5116.22    342.81 o
  18   8   3      474.13      419.05    193.22 o
  20   8   3        0.50      169.94    372.98 o
  22   8   3       79.34      177.21    127.98 o
  24   8   3      108.71      155.38    172.03 o
 -25   9   3      448.00      171.26    172.43 o
 -23   9   3     5954.30     6108.42    222.65 o
 -21   9   3     3213.60     3213.42    256.05 o
 -19   9   3     5535.82     5070.94    231.37 o
 -17   9   3      562.91      590.62    230.62 o
 -15   9   3      341.15      420.17    268.27 o
 -13   9   3     8632.28     8815.14    210.67 o
 -11   9   3     3718.04     3889.43    152.11 o
  -9   9   3    10159.71     9974.62    211.19 o
  -7   9   3      256.97      195.75     98.02 o
  -5   9   3    10306.91    10249.67    226.13 o
  -3   9   3    16777.67    17248.70    532.79 o
  -1   9   3    18315.91    18225.18    259.28 o
   1   9   3      474.09      304.94    114.56 o
   3   9   3      129.08      103.56    172.53 o
   5   9   3    15716.46    15783.33    465.98 o
   7   9   3     7653.12     7736.11    189.61 o
   9   9   3    10109.26    10076.51    217.52 o
  11   9   3        2.82      -49.49    144.48 o
  13   9   3      295.57      249.94    117.00 o
  15   9   3    12233.76    12560.00    257.00 o
  17   9   3     5862.77     6039.56    205.32 o
  19   9   3     2051.66     2202.87    204.44 o
  21   9   3      102.68     -179.87    195.59 o
  23   9   3     2141.52     2524.35    174.53 o
 -22  10   3     1230.64     1308.61    167.58 o
 -20  10   3      928.48      973.73    201.20 o
 -18  10   3      887.72      850.10    134.43 o
 -16  10   3      544.22      255.56    251.06 o
 -14  10   3     1041.67      877.05    211.92 o
 -12  10   3       82.30      219.18    121.41 o
 -10  10   3     3700.19     3690.27    165.89 o
  -8  10   3     1957.02     1902.49    134.26 o
  -6  10   3     2813.54     2582.70    146.67 o
  -4  10   3     2276.59     2307.44    156.07 o
  -2  10   3     1421.51     1535.18    125.61 o
   0  10   3     2823.00     2638.94    143.49 o
   2  10   3        0.17     -157.23    157.23 o
   4  10   3     4645.01     4752.95    238.85 o
   6  10   3     1765.06     1842.43    133.30 o
   8  10   3      709.65      872.22    114.58 o
  10  10   3      570.90      456.71    135.88 o
  12  10   3      562.83      484.11    130.27 o
  14  10   3     2271.78     2253.42    157.95 o
  16  10   3     3441.32     3146.21    183.31 o
  18  10   3      839.47      760.44    150.88 o
  20  10   3      824.42      711.52    151.89 o
 -19  11   3     5869.54     5817.34    320.62 o
 -17  11   3      481.16      289.99    162.08 o
 -15  11   3      820.51      738.15    147.20 o
 -13  11   3     4715.79     4903.47    264.53 o
 -11  11   3     2443.62     2211.10    162.17 o
  -9  11   3     3302.03     3093.31    167.45 o
  -7  11   3      119.15      208.25    128.96 o
  -5  11   3     3107.02     3162.40    183.50 o
  -3  11   3     7016.10     7028.32    205.30 o
  -1  11   3     7618.78     7635.18    216.65 o
   1  11   3     2347.86     2361.62    150.29 o
   3  11   3      170.49      271.46    132.64 o
   5  11   3     9883.75    10023.50    238.85 o
   7  11   3     3004.89     2900.15    166.95 o
   9  11   3     3218.14     3333.36    167.28 o
  11  11   3       73.10      -87.83    172.80 o
  13  11   3      101.26       -7.37    173.64 o
  15  11   3     9870.42     9784.97    266.79 o
  17  11   3     2068.79     1955.76    178.74 o
 -14  12   3     2298.25     2409.65    400.90 o
 -12  12   3       32.87     -123.94    205.04 o
 -10  12   3     6219.85     6266.78    224.40 o
  -8  12   3        1.30       36.47    176.47 o
  -6  12   3      251.49      379.62    304.17 o
  -4  12   3     3491.81     3835.32    177.17 o
  -2  12   3       11.54     -164.07    164.07 o
   0  12   3     2180.55     2039.82    162.66 o
   2  12   3       22.66     -136.63    176.88 o
   4  12   3      244.74      110.41    186.01 o
   6  12   3     3077.66     2909.76    177.00 o
   8  12   3      498.81      493.65    145.22 o
  10  12   3      974.74     1226.93    271.76 o
  12  12   3        7.10      132.83    136.26 o
  14  12   3     1106.01     1107.51    163.03 o
  -9  13   3     1378.82     1430.56    168.00 o
  -7  13   3        4.55       68.56    182.46 o
  -5  13   3     1900.36     1937.31    224.39 o
  -3  13   3     1583.41     1532.29    163.98 o
  -1  13   3     1176.72     1120.02    162.43 o
   1  13   3     3016.49     2963.60    188.79 o
   3  13   3      112.16     -167.51    220.65 o
   5  13   3     5274.81     5452.23    223.96 o
   7  13   3     4343.40     4487.50    204.91 o
 -32   0   4       11.82     -192.37    192.37 o
 -30   0   4      301.83      209.25    149.02 o
 -28   0   4    20680.30    21699.75    430.32 o
 -26   0   4    10434.04    10083.59    223.50 o
 -24   0   4      212.91      359.43    132.64 o
 -22   0   4    12046.19    12321.55    288.46 o
 -20   0   4     1198.38     1361.23    159.31 o
 -18   0   4    88821.66    84148.35    729.51 o
 -16   0   4      779.15      586.93     70.87 o
 -14   0   4       63.80       71.36     64.63 o
 -12   0   4    21059.27    19645.88    179.29 o
 -10   0   4   141821.53   139589.11    598.17 o
  -8   0   4    43210.18    38071.12    247.87 o
  -6   0   4   118564.19   117820.38    448.14 o
  -4   0   4   142043.38   151676.17   2042.41 o
  -2   0   4    18445.49    17524.98    124.07 o
   0   0   4   172337.92   177280.00    685.87 o
   2   0   4    44803.54    45607.70    253.86 o
   4   0   4   105871.95   117808.24    458.50 o
   6   0   4    15106.67    12926.60    122.34 o
   8   0   4    72221.84    72198.85    725.02 o
  12   0   4    15995.30    15451.95    174.35 o
  14   0   4     4877.38     4721.73    117.33 o
  16   0   4    73987.12    68695.44   1117.20 o
  18   0   4    21960.47    20909.60    600.61 o
  20   0   4    14326.91    14211.19    225.48 o
  22   0   4     2731.43     2590.61    171.78 o
  24   0   4      600.95      647.90    107.27 o
  26   0   4    12149.03    12183.19    258.09 o
  28   0   4    25286.96    26242.05    506.86 o
  30   0   4       48.00      191.71    269.76 o
 -33   1   4      319.48      297.25    167.12 o
 -31   1   4       43.06       58.99    314.89 o
 -29   1   4        7.85      -34.99    148.77 o
 -27   1   4       42.60      107.60    151.06 o
 -25   1   4      184.34      178.14    112.22 o
 -23   1   4      394.94      504.20     96.60 o
 -21   1   4       56.69       16.20    132.64 o
 -19   1   4     1476.41     1427.98    103.72 o
 -17   1   4     3155.52     3095.06    106.94 o
 -15   1   4      941.19     1012.89    104.71 o
 -13   1   4     1598.93     1568.68     72.28 o
 -11   1   4     3479.20     3356.18     85.32 o
  -9   1   4    12261.36    12681.45    542.02 o
  -7   1   4     1057.67      965.21    163.80 o
  -5   1   4    43013.55    44672.12   2079.56 o
  -3   1   4      298.96      292.87     40.71 o
  -1   1   4     8566.86     8669.01    301.18 o
   1   1   4     2303.11     2689.73     56.40 o
   3   1   4    19497.62    21875.02    783.61 o
   5   1   4     1897.40     1905.97     71.30 o
   7   1   4     1722.03     1857.74     63.11 o
   9   1   4     1151.47     1170.62     61.70 o
  11   1   4        1.72      -49.87     78.86 o
  13   1   4      299.68      356.55     77.04 o
  15   1   4      294.58      240.51    127.90 o
  17   1   4      116.31      145.78     90.12 o
  19   1   4     2122.99     2010.14    107.21 o
  21   1   4       54.32      -42.73    222.39 o
  23   1   4       50.89      365.17    357.27 o
  25   1   4      613.44      782.61    122.49 o
  27   1   4      232.77      358.43    121.61 o
  29   1   4        1.86      -55.35    182.56 o
  31   1   4      132.95      -33.50    191.34 o
 -32   2   4        7.01       10.90    184.91 o
 -30   2   4     1300.15     1619.39    139.76 o
 -28   2   4    13042.63    13034.13    267.60 o
 -26   2   4     4312.80     4315.23    168.86 o
 -24   2   4       29.56      -46.33    219.90 o
 -22   2   4     5832.19     5991.96    162.72 o
 -20   2   4     3029.47     3063.35    120.19 o
 -18   2   4   103964.23    99614.66   1515.60 o
 -16   2   4    11045.39    10804.28    167.65 o
 -14   2   4     1150.88     1113.83     74.73 o
 -12   2   4    41162.97    38929.73   1568.21 o
 -10   2   4   121376.41   118419.09   2983.34 o
  -8   2   4    36257.06    32676.23   2053.39 o
  -6   2   4    52977.89    53993.92   1403.16 o
  -4   2   4    22647.02    22145.27    474.45 o
  -2   2   4     9465.50     8145.85    261.53 o
   0   2   4    36797.03    36270.01    252.26 o
   2   2   4    47169.64    48953.64    303.22 o
   4   2   4    14134.96    13662.31    146.35 o
   6   2   4    20743.67    19993.47    711.55 o
   8   2   4   125817.36   125440.92   4075.36 o
  10   2   4    17392.32    15134.74    301.18 o
  12   2   4    35030.35    34411.34   1015.47 o
  14   2   4     2487.96     2588.93     97.57 o
  16   2   4    49072.66    47254.25    639.25 o
  18   2   4    33834.53    33059.63    316.08 o
  20   2   4     8657.83     8300.88    352.29 o
  22   2   4     2338.55     2412.80    129.80 o
  24   2   4     1243.89     1331.94    227.13 o
  26   2   4     4221.19     4925.15    221.64 o
  28   2   4    18930.25    20151.48    414.37 o
  30   2   4       67.35     -104.15    191.52 o
 -31   3   4     1325.32     1407.78    358.27 o
 -29   3   4       41.04      183.63    188.73 o
 -27   3   4      401.11      472.88    111.19 o
 -25   3   4      440.21      503.86    122.42 o
 -23   3   4      119.54      155.18    111.06 o
 -21   3   4      344.51      124.05    126.58 o
 -19   3   4      600.34      734.91     89.29 o
 -17   3   4     4106.95     4241.85    122.70 o
 -15   3   4     2239.12     2219.96     95.20 o
 -13   3   4        0.80      -10.11     77.10 o
 -11   3   4        0.86        0.10     78.08 o
  -9   3   4    28781.42    30168.89    923.48 o
  -7   3   4      122.04       89.03     55.85 o
  -5   3   4     2287.38     2351.17     88.01 o
  -3   3   4     1545.02     1946.95     66.82 o
  -1   3   4    33041.86    38795.67    254.57 o
   1   3   4     2303.45     2889.87    107.71 o
   3   3   4     9914.00    11514.10    124.29 o
   5   3   4     5964.42     6695.94    283.72 o
   7   3   4     1128.83     1197.19     89.01 o
   9   3   4     8873.35     8909.74    134.68 o
  11   3   4      166.60      233.53     61.95 o
  13   3   4     1355.69     1398.37     94.24 o
  15   3   4     5411.29     5626.47    137.86 o
  17   3   4     2676.83     2801.97    121.17 o
  19   3   4     4595.41     4467.57    325.11 o
  21   3   4       30.19       20.21    133.83 o
  23   3   4      225.16      307.37    109.30 o
  25   3   4     3789.70     3839.01    172.59 o
  27   3   4      320.40      104.56    151.27 o
  29   3   4      461.91      577.71    191.23 o
 -32   4   4      134.59      135.24    210.29 o
 -30   4   4     3323.42     3866.81    191.07 o
 -28   4   4    12278.65    13235.91    280.12 o
 -26   4   4     5018.25     4865.46    182.41 o
 -24   4   4      457.78      623.73    202.45 o
 -22   4   4     3942.82     4066.66    149.49 o
 -20   4   4     9103.87     8983.50    189.68 o
 -18   4   4    50010.99    48520.08    786.10 o
 -16   4   4    10480.71    10831.77    187.74 o
 -14   4   4     2105.18     2116.83     95.65 o
 -12   4   4     6296.65     6133.31    146.60 o
 -10   4   4    45042.04    46427.95   1637.27 o
  -8   4   4    39174.57    38168.27    758.68 o
  -6   4   4    32078.38    33869.86    259.04 o
  -4   4   4    21346.31    22466.42    183.35 o
  -2   4   4    64882.26    66965.22    608.09 o
   0   4   4    47510.41    49901.77    322.97 o
   2   4   4    31602.81    34215.02    392.92 o
   4   4   4     1264.06     1317.81     64.35 o
   6   4   4    19831.16    20651.33    194.72 o
   8   4   4    54993.96    56024.07    396.49 o
  10   4   4    24541.66    23868.29    812.53 o
  12   4   4    10050.69    10500.48    197.96 o
  14   4   4     3210.65     3246.14    116.71 o
  16   4   4    24832.66    24368.27    723.02 o
  18   4   4    23275.07    23766.88    285.77 o
  20   4   4    15053.82    15033.30    247.68 o
  22   4   4      567.31      781.90    112.11 o
  24   4   4      833.69      988.05    230.12 o
  26   4   4     5626.66     5807.30    203.19 o
  28   4   4     8526.30     8774.61    251.38 o
  30   4   4     1113.66     1301.91    161.31 o
 -31   5   4     1133.44     1328.63    162.79 o
 -29   5   4        0.62      -18.95    187.04 o
 -27   5   4       27.40     -207.93    207.93 o
 -25   5   4        6.21      -84.49    158.75 o
 -23   5   4       12.49        0.53    147.53 o
 -21   5   4     1649.99     1994.25    311.90 o
 -19   5   4     3012.97     3149.37    233.36 o
 -17   5   4     2509.73     2357.73    118.82 o
 -15   5   4     7926.40     7634.28    161.13 o
 -13   5   4     1419.48     1322.31    193.47 o
 -11   5   4     1502.03     1513.72    125.91 o
  -9   5   4    32806.50    33631.84    649.97 o
  -7   5   4     5146.52     5573.42    229.12 o
  -5   5   4    19961.57    20919.40    295.19 o
  -3   5   4      591.62      655.75     69.81 o
  -1   5   4    14907.26    15963.83    171.71 o
   1   5   4     1420.97     1399.40     71.35 o
   3   5   4      135.43      140.38     70.19 o
   5   5   4      263.76      227.08     61.16 o
   7   5   4      396.68      219.10     66.81 o
   9   5   4     7997.35     8024.69    148.34 o
  11   5   4     1990.99     1867.78     98.90 o
  13   5   4     1838.43     1778.81    110.45 o
  15   5   4     2732.60     2882.15    120.91 o
  17   5   4      597.96      699.99     94.83 o
  19   5   4     3619.16     3872.13    205.69 o
  21   5   4      518.89      230.72    133.66 o
  23   5   4      392.41      396.17    116.00 o
  25   5   4     2844.01     2956.21    289.21 o
  27   5   4      687.69      737.65    140.12 o
  29   5   4      937.87      672.70    154.57 o
 -30   6   4     4947.44     4585.81    226.99 o
 -28   6   4     7295.01     8419.33    291.20 o
 -26   6   4     7020.11     7183.30    215.07 o
 -24   6   4       63.12      174.73    106.85 o
 -22   6   4     1247.42     1250.36    129.73 o
 -20   6   4    14362.75    15167.94    251.34 o
 -18   6   4    17196.97    17606.36    430.32 o
 -16   6   4     9026.08     9068.31    189.51 o
 -14   6   4     1099.57     1030.26     93.19 o
 -12   6   4     3419.28     3476.30    117.92 o
 -10   6   4    22812.90    23455.29    578.67 o
  -8   6   4    31494.87    30977.88    631.52 o
  -6   6   4     5142.47     5454.99    126.71 o
  -4   6   4     6687.23     6573.42    162.31 o
  -2   6   4    59421.07    61378.14    437.21 o
   0   6   4    17995.27    18076.10    286.72 o
   2   6   4    29394.33    30175.98    255.98 o
   4   6   4        6.73      122.39    103.47 o
   6   6   4     3279.52     3406.77    228.38 o
   8   6   4    46837.37    46559.57    342.00 o
  10   6   4    16568.04    16587.54    219.13 o
  12   6   4     9085.29     9385.02    181.05 o
  14   6   4      126.63       75.69     97.20 o
  16   6   4     6780.11     6671.88    174.88 o
  18   6   4    15838.68    16105.40    258.08 o
  20   6   4     9970.65    10454.93    227.77 o
  22   6   4      316.76      262.22    198.21 o
  24   6   4      495.52      405.08    162.80 o
  26   6   4     4303.70     4396.23    198.80 o
  28   6   4     3946.87     4118.83    330.35 o
 -27   7   4       82.31      -72.84    201.95 o
 -25   7   4      170.89      326.81    124.72 o
 -23   7   4      419.49      243.69    142.43 o
 -21   7   4     3585.94     3465.46    294.20 o
 -19   7   4     2576.37     2509.80    278.24 o
 -17   7   4      108.31      107.22    239.59 o
 -15   7   4     2999.39     3100.00    132.76 o
 -13   7   4      936.11      899.46     97.47 o
 -11   7   4      442.74      550.16     86.82 o
  -9   7   4     7239.11     7696.43    162.35 o
  -7   7   4     1616.19     1802.22     99.23 o
  -5   7   4     7509.29     7746.93    156.72 o
  -3   7   4     4305.15     4133.08    171.03 o
  -1   7   4    14625.57    14515.27    567.20 o
   1   7   4     2817.63     2729.11    110.70 o
   3   7   4       20.46       33.88    191.48 o
   5   7   4     6834.47     6921.35    209.93 o
   7   7   4      300.05      186.61     97.48 o
   9   7   4     6787.53     6769.06    234.36 o
  11   7   4     5066.79     5060.30    408.88 o
  13   7   4      186.98       73.69    130.94 o
  15   7   4     1515.03     1534.89    116.88 o
  17   7   4       25.68      102.60    117.03 o
  19   7   4     2788.64     2647.50    153.96 o
  21   7   4      613.72      682.52    139.87 o
  23   7   4       14.26      150.49    138.37 o
  25   7   4     1266.31     1251.00    146.83 o
 -26   8   4     4356.03     4319.97    295.69 o
 -24   8   4       17.02     -243.35    277.49 o
 -22   8   4      106.88        8.61    153.32 o
 -20   8   4    11029.66    11139.02    247.85 o
 -18   8   4     6891.52     7403.46    198.28 o
 -16   8   4     5848.54     6094.57    247.82 o
 -14   8   4      791.30      755.93    143.11 o
 -12   8   4     6800.55     6800.59    178.41 o
 -10   8   4    16706.94    17007.77    247.86 o
  -8   8   4    15405.77    14987.62    230.06 o
  -6   8   4      940.74     1011.52     97.30 o
  -4   8   4       29.48      112.91     89.70 o
  -2   8   4    25321.19    26095.03    282.25 o
   0   8   4    17094.88    17158.18    500.38 o
   2   8   4    18614.65    18557.88    244.34 o
   4   8   4      505.28      612.39     89.86 o
   6   8   4     2734.73     2804.38    122.32 o
   8   8   4    28107.18    28365.28    510.85 o
  10   8   4     8991.09     8808.80    234.61 o
  12   8   4     5395.00     5297.65    168.70 o
  14   8   4      416.06      358.11    108.58 o
  16   8   4     2384.52     2486.23    247.07 o
  18   8   4     6576.36     6403.18    203.27 o
  20   8   4     6672.36     6956.38    212.20 o
  22   8   4        1.88       22.61    169.25 o
  24   8   4      116.32      116.15    154.41 o
 -25   9   4     1437.47     1709.82    404.64 o
 -23   9   4        4.86      171.20    172.73 o
 -21   9   4     2322.72     2195.17    169.29 o
 -19   9   4      980.74     1119.75    134.65 o
 -17   9   4        2.21     -166.95    166.95 o
 -15   9   4     1714.24     1955.02    185.99 o
 -13   9   4       67.84       36.37    154.26 o
 -11   9   4     2653.93     2723.92    141.86 o
  -9   9   4     3489.45     3618.55    149.10 o
  -7   9   4       10.03      -88.75    132.19 o
  -5   9   4       87.41      126.34    201.70 o
  -3   9   4       41.48      201.28     87.44 o
  -1   9   4     9314.94     8779.57    213.92 o
   1   9   4     3834.56     4128.57    148.78 o
   3   9   4      336.84      220.46    162.56 o
   5   9   4       15.61       75.66    108.13 o
   7   9   4      501.60      594.28    100.81 o
   9   9   4     2786.57     2737.55    139.98 o
  11   9   4     5137.76     4965.61    171.33 o
  13   9   4     1230.70     1077.49    127.98 o
  15   9   4     1489.67     1641.40    137.81 o
  17   9   4      181.99      352.69    142.98 o
  19   9   4      531.92      282.19    195.96 o
  21   9   4     1485.45     1731.06    156.57 o
  23   9   4        0.27       77.73    197.21 o
 -22  10   4      301.39       73.77    172.86 o
 -20  10   4     7321.67     6947.28    231.33 o
 -18  10   4     1464.02     1508.70    153.90 o
 -16  10   4     1784.26     1779.31    257.30 o
 -14  10   4       79.59       90.92    127.95 o
 -12  10   4     2672.52     2489.74    149.65 o
 -10  10   4    11539.73    11303.96    242.05 o
  -8  10   4     7889.42     7869.94    339.57 o
  -6  10   4        4.76       -0.75    376.47 o
  -4  10   4       48.90       62.60    143.49 o
  -2  10   4    17415.20    17368.63    277.48 o
   0  10   4    12505.52    12259.62    260.54 o
   2  10   4    11405.02    11187.80    231.64 o
   4  10   4       45.78      109.66    118.63 o
   6  10   4      186.88      315.91    110.13 o
   8  10   4    11047.37    11220.10    496.39 o
  10  10   4     5419.49     5259.95    189.81 o
  12  10   4     1548.40     1786.04    206.93 o
  14  10   4     1471.79     1495.21    141.54 o
  16  10   4     1456.23     1446.64    157.82 o
  18  10   4     2335.36     2393.32    241.09 o
  20  10   4     2670.60     2650.36    190.38 o
 -19  11   4      817.64      877.79    173.28 o
 -17  11   4      144.74      176.58    151.28 o
 -15  11   4      186.30      129.81    188.52 o
 -13  11   4      150.30      122.35    152.33 o
 -11  11   4     4561.18     4493.91    207.18 o
  -9  11   4     1276.29     1413.63    203.44 o
  -7  11   4     1401.46     1256.01    141.54 o
  -5  11   4       49.60        8.43    155.81 o
  -3  11   4       42.84       -7.24    155.26 o
  -1  11   4     7862.62     7872.76    339.07 o
   1  11   4     2429.72     2225.60    152.01 o
   3  11   4      193.44      329.13    152.33 o
   5  11   4      222.87        6.79    148.31 o
   7  11   4     1416.47     1289.37    139.24 o
   9  11   4      340.72      239.59    310.90 o
  11  11   4     3667.33     3572.61    209.93 o
  13  11   4        6.00      115.65    169.76 o
  15  11   4       39.82      156.23    181.25 o
  17  11   4      904.67      842.85    155.25 o
 -14  12   4        0.19     -120.28    191.22 o
 -12  12   4     2607.28     2670.99    180.10 o
 -10  12   4     8181.08     7756.20    243.22 o
  -8  12   4     2615.10     2708.33    182.25 o
  -6  12   4        2.05     -122.73    177.69 o
  -4  12   4      270.10      101.78    182.41 o
  -2  12   4     4209.35     4056.94    190.93 o
   0  12   4     4932.99     4810.26    200.65 o
   2  12   4     3595.93     3802.05    185.97 o
   4  12   4       10.40     -154.35    181.27 o
   6  12   4      754.58      782.31    143.94 o
   8  12   4     4848.23     4879.46    206.24 o
  10  12   4     6104.25     5776.76    219.21 o
  12  12   4     1171.15     1342.78    165.57 o
  -7  13   4      539.09      436.40    166.95 o
  -5  13   4      560.38      458.62    148.38 o
  -3  13   4       25.35      106.90    305.66 o
  -1  13   4     4490.33     4505.33    211.35 o
   1  13   4      969.02      809.26    224.89 o
   3  13   4      410.67      630.57    140.67 o
   5  13   4       54.13     -198.95    198.95 o
 -33   1   5     1961.55     1991.10    161.31 o
 -31   1   5      553.61      619.65    133.98 o
 -29   1   5     8517.69     8225.49    229.84 o
 -27   1   5     3656.23     3572.35    161.66 o
 -25   1   5    17499.80    17627.82    596.87 o
 -23   1   5    16219.21    16061.83    243.73 o
 -21   1   5      142.64      212.12    178.01 o
 -19   1   5    37192.59    36079.77    620.05 o
 -17   1   5    30667.31    29754.12    268.11 o
 -15   1   5    20602.47    19415.38    237.35 o
 -13   1   5    24606.35    23948.60    391.43 o
 -11   1   5    21846.26    21440.18    374.23 o
  -9   1   5    71571.54    66363.32   1787.36 o
  -7   1   5    40490.50    34313.84    964.36 o
  -3   1   5    54312.70    55971.65   1281.25 o
  -1   1   5    35549.71    36485.84    794.58 o
   1   1   5   104282.31   111967.13   1968.87 o
   3   1   5   166011.98   166165.69   2394.70 o
   7   1   5       71.26       67.30     51.82 o
   9   1   5     7424.83     6336.85    367.74 o
  11   1   5    67383.17    63934.07   1212.68 o
  13   1   5    50827.23    48434.56    452.51 o
  15   1   5     5143.42     4917.26    129.22 o
  17   1   5     3944.83     4134.09    275.25 o
  19   1   5     8116.46     7658.63    171.87 o
  21   1   5    37084.29    36645.57    536.78 o
  23   1   5     4852.60     5299.46    498.14 o
  25   1   5      142.51      234.09    107.71 o
  27   1   5     7978.56     8301.55    371.73 o
  29   1   5      742.80      794.75    145.49 o
  31   1   5     4199.71     4613.05    214.14 o
 -32   2   5       58.08       10.04    153.61 o
 -30   2   5        3.36       79.49    143.64 o
 -28   2   5       84.38      -20.02    159.56 o
 -26   2   5      788.22      617.58    117.17 o
 -24   2   5       11.27       51.81    135.57 o
 -22   2   5      336.81      210.96    159.81 o
 -20   2   5       84.01      -60.66    159.56 o
 -18   2   5     1277.56     1197.87     88.42 o
 -16   2   5     6884.01     6575.72    137.51 o
 -14   2   5    13092.46    12863.54    409.38 o
 -12   2   5      401.92      405.76     73.80 o
 -10   2   5     2475.52     2661.22    155.57 o
  -8   2   5    28834.80    31409.27   1075.81 o
  -6   2   5    17677.65    17996.24    895.80 o
  -4   2   5     5177.75     5258.11    270.76 o
  -2   2   5     4772.42     5261.66     78.80 o
   0   2   5     2363.19     2611.80     62.05 o
   2   2   5    15614.14    17468.47    137.49 o
   6   2   5        0.45        1.92    126.40 o
   8   2   5    17630.04    18380.35    344.56 o
  10   2   5        1.06       47.37     74.56 o
  12   2   5      126.44      155.96    108.45 o
  14   2   5      242.88       69.33    108.30 o
  16   2   5     5103.67     5009.95    138.87 o
  18   2   5       22.54       93.07     90.70 o
  20   2   5        7.64       13.46    129.89 o
  22   2   5      329.59      206.70    150.09 o
  24   2   5        4.55      184.16    187.49 o
  26   2   5      106.83      234.58    128.12 o
  28   2   5      174.81      267.86    156.07 o
  30   2   5      112.27      -42.13    216.66 o
 -31   3   5      835.04      823.16    149.92 o
 -29   3   5     3824.31     3796.52    177.72 o
 -27   3   5     5299.72     5715.03    277.74 o
 -25   3   5     9614.78     9209.24    219.79 o
 -23   3   5     9420.68     9195.92    199.74 o
 -21   3   5      194.01      124.75    106.40 o
 -19   3   5    38971.25    37548.13    454.26 o
 -17   3   5    22886.48    21884.41    268.77 o
 -15   3   5    24775.67    23441.06    236.41 o
 -13   3   5    23670.29    22748.40    618.56 o
 -11   3   5     3673.37     3337.44    162.31 o
  -9   3   5    56285.46    55274.04   1633.53 o
  -7   3   5    81056.58    78653.86   1052.13 o
  -5   3   5     9984.92     9855.17    255.55 o
  -3   3   5     2848.51     2646.44     68.40 o
  -1   3   5    12596.33    12774.40    127.80 o
   1   3   5    22116.67    20947.81    424.84 o
   3   3   5    46491.80    46110.39    738.48 o
   5   3   5     9017.48     9266.31    415.11 o
   7   3   5        0.77       95.78     90.75 o
   9   3   5    10857.45     9655.39    260.79 o
  11   3   5   113016.25   108295.86   3550.54 o
  13   3   5    48185.77    45714.78    879.84 o
  15   3   5       98.43      110.93    107.33 o
  17   3   5     5363.19     5061.68    142.80 o
  19   3   5     4476.05     4353.87    140.33 o
  21   3   5    18865.26    18332.37    275.72 o
  23   3   5     5433.29     5458.36    181.56 o
  25   3   5      521.50      372.71    216.91 o
  27   3   5     4341.50     4608.23    189.97 o
  29   3   5     2412.48     2918.25    311.90 o
 -32   4   5       51.72      -50.27    203.00 o
 -30   4   5       13.36      222.44    177.48 o
 -28   4   5      639.02      778.55    124.46 o
 -26   4   5     2988.85     3030.09    157.78 o
 -24   4   5      321.10       82.60    123.73 o
 -22   4   5      111.18      294.59     92.37 o
 -20   4   5      703.46      713.38     97.08 o
 -18   4   5      104.55       58.09     81.28 o
 -16   4   5    11502.23    11354.10    224.64 o
 -14   4   5     1170.19     1171.65    119.67 o
 -12   4   5      210.46      158.93    196.96 o
 -10   4   5     1882.39     1741.92     94.74 o
  -8   4   5     5887.91     6561.42    189.23 o
  -6   4   5     7684.06     7561.00    157.07 o
  -4   4   5       58.21      100.85    103.97 o
  -2   4   5     4355.43     4445.40    105.46 o
   2   4   5    14715.14    16849.73    450.02 o
   4   4   5      913.72      851.64     61.68 o
   6   4   5     6959.22     7136.20    123.40 o
   8   4   5    26182.55    26447.11    230.39 o
  10   4   5       79.68      155.91     69.77 o
  12   4   5      104.10      -57.97    193.97 o
  14   4   5      512.63      483.17    133.88 o
  16   4   5     4373.19     4239.01    222.64 o
  18   4   5     1111.53     1183.66    155.82 o
  20   4   5      651.46      695.13    129.40 o
  22   4   5      497.79      612.56    113.53 o
  24   4   5      158.14      -23.39    167.66 o
  26   4   5      454.51      460.82    294.69 o
  28   4   5       30.14      208.32    167.79 o
 -31   5   5      594.73      392.86    179.14 o
 -29   5   5     2768.88     3088.80    209.18 o
 -27   5   5    10962.38    11530.88    265.79 o
 -25   5   5     5310.68     5448.06    182.43 o
 -23   5   5     6570.33     6161.85    185.64 o
 -21   5   5       51.25      102.93    137.11 o
 -19   5   5    13103.87    12603.82    220.34 o
 -17   5   5    15151.98    15267.95    224.07 o
 -15   5   5    13791.47    13775.07    204.32 o
 -13   5   5    10492.26    10194.44    253.56 o
 -11   5   5     4865.96     4617.92    118.46 o
  -9   5   5    37458.95    37763.10    725.52 o
  -7   5   5    59313.98    59555.40   1057.61 o
  -5   5   5    29384.63    29506.75    236.40 o
  -3   5   5      637.09      714.78     97.73 o
  -1   5   5     7833.11     8093.57    200.95 o
   1   5   5    34906.22    33735.08    480.44 o
   3   5   5    65229.51    66280.17    431.17 o
   5   5   5     9779.59    10064.66    181.50 o
   7   5   5      508.48      538.83     95.99 o
   9   5   5     8008.00     7843.92    232.36 o
  11   5   5    27353.45    26260.37    263.71 o
  13   5   5    21332.97    21169.31    248.39 o
  15   5   5      692.38      832.65     94.99 o
  17   5   5     1153.88     1136.70    114.94 o
  19   5   5    12074.56    12126.98    230.58 o
  21   5   5    15778.97    15782.54    272.02 o
  23   5   5     7334.57     7430.86    211.51 o
  25   5   5      155.70        6.66    217.16 o
  27   5   5     1247.54     1542.72    144.34 o
 -30   6   5       63.24     -135.27    199.86 o
 -28   6   5      124.97      -92.81    189.90 o
 -26   6   5     4637.47     4641.11    189.51 o
 -24   6   5     1126.96     1201.89    134.51 o
 -22   6   5      350.51      538.33    107.33 o
 -20   6   5     2064.31     1970.47    298.43 o
 -18   6   5      260.46      239.66     94.98 o
 -16   6   5     6923.55     6711.11    164.83 o
 -14   6   5      496.31      619.17     87.25 o
 -12   6   5     2792.05     2826.51    129.15 o
 -10   6   5       86.44      128.62     84.27 o
  -8   6   5      303.98      255.85     90.78 o
  -6   6   5    35061.68    36221.81    939.68 o
  -4   6   5      556.27      604.76     82.03 o
  -2   6   5    11765.19    12185.31    339.07 o
   0   6   5      168.11      202.22     60.46 o
   2   6   5     1079.81     1044.04     77.56 o
   4   6   5      169.80       87.58     95.71 o
   6   6   5     1531.09     1818.21    148.59 o
   8   6   5     9390.56     9184.14    168.17 o
  10   6   5      567.15      608.47     83.07 o
  12   6   5     5379.76     5396.82    144.88 o
  14   6   5      110.42      -14.71    124.72 o
  16   6   5     2076.51     2278.12    269.76 o
  18   6   5     2052.94     2045.18    135.04 o
  20   6   5      415.09      599.91    110.16 o
  22   6   5        7.20      -55.07    169.04 o
  24   6   5      382.67      417.82    154.33 o
  26   6   5      961.34      866.22    150.35 o
 -27   7   5     4602.00     4847.52    204.21 o
 -25   7   5     2765.72     2903.18    161.93 o
 -23   7   5     4979.60     4915.13    182.75 o
 -21   7   5        1.60      172.15    120.17 o
 -19   7   5     7141.64     6827.48    190.04 o
 -17   7   5    20008.71    20353.59    282.92 o
 -15   7   5    13571.39    13735.36    227.61 o
 -13   7   5     1833.78     1557.62    133.63 o
 -11   7   5      889.67      971.67     94.14 o
  -9   7   5    24881.59    25155.33    491.90 o
  -7   7   5    14111.41    15103.90    209.61 o
  -5   7   5    41910.01    42874.39    333.18 o
  -3   7   5     3226.27     3253.10    151.34 o
  -1   7   5       73.86       62.43     86.74 o
   1   7   5    37127.53    37379.98    312.01 o
   3   7   5    21144.48    21711.50    569.19 o
   5   7   5    14813.30    14679.53    207.67 o
   7   7   5     2006.31     1963.38    106.29 o
   9   7   5    10986.59    10753.08    197.95 o
  11   7   5    23959.17    23180.01    418.61 o
  13   7   5    12716.53    12837.71    224.22 o
  15   7   5        4.47       60.23    134.08 o
  17   7   5      977.85     1220.17    115.27 o
  19   7   5     4245.87     4253.11    173.47 o
  21   7   5     7455.48     7067.05    215.78 o
  23   7   5     3264.04     3543.25    178.41 o
  25   7   5      108.85       43.55    437.55 o
 -26   8   5     2078.48     2116.29    166.24 o
 -24   8   5       21.89      406.22    136.38 o
 -22   8   5      330.16      399.82    250.32 o
 -20   8   5        4.09      116.08    126.18 o
 -18   8   5       12.14     -147.61    156.31 o
 -16   8   5     2544.76     2404.43    142.97 o
 -14   8   5     5753.23     5789.13    172.59 o
 -12   8   5      815.54      811.97    104.34 o
 -10   8   5     1796.93     1855.00    116.74 o
  -8   8   5      667.70      623.53    128.15 o
  -6   8   5     8325.53     8529.03    180.51 o
  -4   8   5     1515.70     1585.27    106.46 o
  -2   8   5     5297.47     5300.16    145.80 o
   0   8   5        3.29     -111.39    111.39 o
   2   8   5       89.62       45.85    115.76 o
   4   8   5     3521.04     3724.82    131.80 o
   6   8   5     1795.86     2015.03    130.89 o
   8   8   5     2683.24     2869.05    130.94 o
  10   8   5      633.02      634.96    105.21 o
  12   8   5     1396.98     1439.97    122.70 o
  14   8   5       84.74       20.71    147.69 o
  16   8   5       40.85      214.67    123.79 o
  18   8   5     2316.41     2386.76    301.92 o
  20   8   5     2073.34     2149.64    151.82 o
  22   8   5        1.41       63.63    162.25 o
  24   8   5      197.73      224.64    152.75 o
 -25   9   5     3441.54     3967.05    202.46 o
 -23   9   5     3164.45     3058.14    370.74 o
 -21   9   5       16.23      -26.37    176.85 o
 -19   9   5      794.42      942.17    129.52 o
 -17   9   5    10469.25    10308.67    241.16 o
 -15   9   5     4452.13     4432.66    359.27 o
 -13   9   5      803.30      920.51    118.86 o
 -11   9   5      735.30      824.19    104.18 o
  -9   9   5     9025.04     8854.91    202.83 o
  -7   9   5     9998.74    10387.38    213.54 o
  -5   9   5    26736.92    26805.61    328.10 o
  -3   9   5      806.07      856.47    106.81 o
  -1   9   5     2896.40     2833.24    196.96 o
   1   9   5    30004.85    29738.85    328.58 o
   3   9   5    15344.76    15535.29    391.18 o
   5   9   5     4110.10     3964.78    153.37 o
   7   9   5       97.93       81.06    135.91 o
   9   9   5     7979.01     7705.24    284.47 o
  11   9   5     2852.63     2907.97    172.28 o
  13   9   5     8829.93     8836.18    216.45 o
  15   9   5      277.82      201.12    164.97 o
  17   9   5       76.88      299.85    119.36 o
  19   9   5     6864.11     6632.35    220.19 o
  21   9   5     3257.73     3328.64    183.47 o
 -22  10   5        0.12       57.82    185.01 o
 -20  10   5        0.99       42.19    141.18 o
 -18  10   5      657.22      730.37    362.26 o
 -16  10   5     2152.22     1879.90    237.85 o
 -14  10   5     2427.57     2276.34    154.88 o
 -12  10   5      977.29      899.53    114.86 o
 -10  10   5     1054.96      915.88    233.61 o
  -8  10   5        5.22     -115.94    231.87 o
  -6  10   5     5050.42     5047.34    175.77 o
  -4  10   5     2319.66     2278.88    139.87 o
  -2  10   5      766.43      712.50    273.75 o
   0  10   5     2300.64     2180.28    140.85 o
   2  10   5     1629.25     1815.61    130.20 o
   4  10   5     5752.31     5455.69    199.95 o
   6  10   5      188.39       80.90    156.37 o
   8  10   5     1195.37     1269.36    193.22 o
  10  10   5     1453.36     1586.65    265.77 o
  12  10   5       14.33        4.43    230.37 o
  14  10   5      899.60      817.97    325.86 o
  16  10   5      230.47      333.74    157.07 o
  18  10   5      385.03      287.21    165.55 o
  20  10   5     2811.34     2731.84    188.11 o
 -19  11   5      242.34      336.98    163.23 o
 -17  11   5     4022.75     3968.19    200.78 o
 -15  11   5     5992.16     5912.66    212.19 o
 -13  11   5      319.21      285.90    272.01 o
 -11  11   5      434.70      148.41    160.98 o
  -9  11   5     6111.11     5995.52    307.91 o
  -7  11   5     4592.94     4649.74    300.18 o
  -5  11   5     9314.92     9124.48    293.20 o
  -3  11   5      462.03      507.37    327.35 o
  -1  11   5     1102.55     1085.45    171.03 o
   1  11   5    13798.36    13635.76    425.84 o
   3  11   5     3847.91     3923.54    212.17 o
   5  11   5     5782.53     5499.84    196.85 o
   7  11   5      434.60      223.77    180.83 o
   9  11   5     4041.74     4304.68    181.23 o
  11  11   5     3427.29     3675.97    183.14 o
  13  11   5     2792.44     2498.83    375.72 o
  15  11   5     1232.85     1185.29    609.83 o
  17  11   5      409.52      227.21    171.29 o
 -14  12   5     1567.56     1499.37    263.28 o
 -12  12   5     1371.91     1120.05    162.13 o
 -10  12   5        3.30       -9.02    183.52 o
  -8  12   5     1046.98     1097.55    161.31 o
  -6  12   5     1993.14     1796.30    208.18 o
  -4  12   5     1770.10     1867.18    274.75 o
  -2  12   5      774.07      665.45    132.03 o
   0  12   5     2179.69     2136.19    168.89 o
   2  12   5      913.52      595.00    161.31 o
   4  12   5     3539.15     3732.33    178.82 o
   6  12   5        7.03     -189.31    189.31 o
   8  12   5      190.60      217.37    190.99 o
  10  12   5     2518.56     2329.10    180.52 o
  12  12   5      301.93      447.93    141.39 o
  -7  13   5     5945.81     5739.25    431.32 o
  -5  13   5     2475.87     2174.33    289.46 o
  -3  13   5       31.49      176.52    278.24 o
  -1  13   5     2590.46     5926.02  89905.18 o
   1  13   5     1716.07     1728.77    236.35 o
   3  13   5     1529.34     1606.34    295.94 o
   5  13   5     1821.51     1739.24    242.34 o
 -32   0   6     8518.72     8562.09    361.51 o
 -30   0   6      395.20      253.81    177.51 o
 -28   0   6     1403.54     1319.89    194.47 o
 -26   0   6     9415.98     9412.76    302.67 o
 -24   0   6    57848.39    56528.94    645.73 o
 -22   0   6    20196.16    20254.12    371.98 o
 -20   0   6     3600.33     3201.75    176.52 o
 -18   0   6     3422.46     3493.45    163.05 o
 -16   0   6     4502.92     4232.43    156.57 o
 -14   0   6   106061.66   103174.89    882.59 o
 -12   0   6      921.96      825.24     83.27 o
 -10   0   6    18072.49    18627.57    234.86 o
  -8   0   6    18367.35    16380.21    205.44 o
  -6   0   6    51172.88    50711.34    465.23 o
  -4   0   6   106452.91   104900.18    628.28 o
  -2   0   6     2557.43     2224.92     82.28 o
   0   0   6     1418.08     1718.80     77.79 o
   2   0   6   193990.55   218270.70    921.48 o
   4   0   6    43455.96    39632.14    368.49 o
   6   0   6    62015.62    59882.27    559.97 o
   8   0   6    16191.84    16833.97    234.36 o
  10   0   6    16471.32    17080.30    254.30 o
  12   0   6    49042.07    45723.48    478.69 o
  14   0   6    44401.42    40458.38    441.29 o
  16   0   6    16979.69    16527.31    312.65 o
  18   0   6     1510.93     1494.41    147.60 o
  20   0   6    23856.25    23581.52    416.86 o
  22   0   6     3441.03     3298.98    199.95 o
  24   0   6     7463.95     8090.88    295.19 o
  26   0   6     3119.12     3388.24    241.84 o
  28   0   6      260.32      228.38    175.02 o
  30   0   6     4886.66     5263.61    312.65 o
 -33   1   6       66.42       80.78    294.69 o
 -31   1   6        2.76      220.90    250.81 o
 -29   1   6      107.64      503.12    143.61 o
 -27   1   6     1650.67     1949.17    193.47 o
 -25   1   6      170.00      110.20    188.98 o
 -23   1   6      784.82      819.76    143.61 o
 -21   1   6      628.13      429.33    123.66 o
 -19   1   6      631.98      702.08    117.68 o
 -17   1   6        5.30       79.78    119.67 o
 -15   1   6      433.83      519.58     97.23 o
 -13   1   6     2920.08     2801.84    124.16 o
 -11   1   6     4802.02     5012.29    144.11 o
  -9   1   6     3985.16     4026.49    120.67 o
  -7   1   6      546.68      780.86     72.80 o
  -5   1   6     2584.86     2580.94     92.25 o
  -3   1   6     8818.41    10079.94    148.10 o
  -1   1   6     7826.66     9429.22    142.61 o
   1   1   6     3685.01     4360.58    108.20 o
   3   1   6       20.40       80.28     87.76 o
   5   1   6     3983.85     4603.41    123.16 o
   7   1   6      891.88     1013.23     83.77 o
   9   1   6        0.17     -103.72    103.72 o
  11   1   6     7851.78     8197.09    192.97 o
  13   1   6        0.13      -41.39    132.14 o
  15   1   6      730.61     1068.08    117.18 o
  17   1   6      535.00      609.83    116.68 o
  19   1   6      654.98      440.30    132.14 o
  21   1   6      304.93      169.54    194.97 o
  23   1   6        2.26      101.22    194.47 o
  25   1   6       13.24     -127.65    233.36 o
  27   1   6       52.20      158.07    241.34 o
  29   1   6       36.92       76.79    252.31 o
 -32   2   6     8920.35     9239.74    378.47 o
 -30   2   6      462.02      463.73    182.50 o
 -28   2   6     1625.79     1389.20    195.47 o
 -26   2   6     9392.74    10292.86    310.65 o
 -24   2   6    34831.17    34377.50    517.09 o
 -22   2   6    13085.06    12369.18    307.66 o
 -20   2   6     1418.43     1624.06    152.58 o
 -18   2   6     1524.49     1414.63    134.63 o
 -16   2   6    17567.19    16456.00    287.71 o
 -14   2   6   120517.42   113864.66    959.38 o
 -12   2   6    23942.41    21651.80    288.71 o
 -10   2   6       16.27       53.85     96.24 o
  -8   2   6     6353.21     5350.37    134.13 o
  -6   2   6    54728.46    51912.06    506.61 o
  -2   2   6    10701.76    10048.53    155.57 o
   0   2   6     1127.38     1046.64     73.30 o
   2   2   6    55104.52    54437.65    506.12 o
   4   2   6    81885.45    76189.18    627.78 o
   6   2   6    70708.76    63951.64    613.82 o
   8   2   6    16543.09    15575.91    236.85 o
  10   2   6    49247.14    47270.75    466.23 o
  12   2   6    35936.35    33032.18    387.44 o
  14   2   6    39814.35    37481.52    433.81 o
  16   2   6    11935.73    11388.86    269.26 o
  18   2   6     6906.46     6521.17    232.86 o
  20   2   6    20001.19    19355.08    385.94 o
  22   2   6     3345.84     3251.11    206.44 o
  24   2   6     7105.28     7387.80    285.22 o
  26   2   6      805.78      594.87    199.45 o
  28   2   6        9.86       93.25    253.31 o
  30   2   6     4203.90     4394.48    300.18 o
 -31   3   6       68.41      265.27    182.00 o
 -29   3   6        5.58      173.03    230.87 o
 -27   3   6     3511.17     3704.87    228.87 o
 -25   3   6      937.61     1042.15    165.05 o
 -23   3   6     3726.86     3696.89    207.93 o
 -21   3   6      856.48      637.26    147.60 o
 -19   3   6     4350.47     4321.68    197.96 o
 -17   3   6       49.57      105.21    142.61 o
 -15   3   6     2451.38     2342.59    134.13 o
 -13   3   6      101.55      288.71     83.77 o
 -11   3   6     2107.71     2158.10    116.18 o
  -9   3   6      866.74      827.24     91.75 o
  -7   3   6     4625.25     4775.44    136.13 o
  -5   3   6     2300.52     2526.59    104.22 o
  -3   3   6    11756.73    12996.46    192.47 o
  -1   3   6     4792.73     5802.63    133.63 o
   1   3   6     6927.51     6961.47    147.10 o
   3   3   6       94.67      125.66     68.81 o
   5   3   6     6231.37     6276.84    156.57 o
   7   3   6      108.69       52.86    110.70 o
   9   3   6     4033.82     3947.71    145.60 o
  11   3   6    15444.79    15168.03    274.25 o
  13   3   6     1625.42     1468.98    130.64 o
  15   3   6      481.40      507.61    121.67 o
  17   3   6        6.80      -90.25    165.05 o
  19   3   6      323.51      380.46    137.62 o
  21   3   6     1763.05     1645.50    179.01 o
  23   3   6      541.48      492.65    155.08 o
  25   3   6        6.01       33.41    216.91 o
  27   3   6      636.19      883.58    179.01 o
  29   3   6      227.88      477.20    186.99 o
 -32   4   6     6508.07     7521.93    345.56 o
 -30   4   6     1087.92     1486.93    200.45 o
 -28   4   6      439.32      703.08    179.01 o
 -26   4   6     3863.98     4092.31    245.33 o
 -24   4   6    19597.95    18916.28    408.38 o
 -22   4   6     7155.88     7390.79    262.78 o
 -20   4   6     3709.43     3917.79    188.48 o
 -18   4   6     3917.04     3568.74    184.50 o
 -16   4   6    13518.90    12873.80    278.74 o
 -14   4   6    67211.03    62986.78    600.36 o
 -12   4   6     5320.16     5085.10    170.53 o
 -10   4   6     1054.61      945.91    105.71 o
  -8   4   6     5688.79     5467.05    152.58 o
  -6   4   6    61292.15    62499.61    563.46 o
  -4   4   6    82236.20    79999.76    710.56 o
  -2   4   6    28646.77    28872.56    304.67 o
   0   4   6      905.58     1126.42     89.26 o
   2   4   6    42979.16    43548.43    460.24 o
   4   4   6    18872.46    18670.95    262.28 o
   6   4   6    68493.91    69176.85    619.31 o
   8   4   6     1649.58     1512.36    119.67 o
  10   4   6     5596.53     5495.47    179.51 o
  12   4   6    20928.66    20318.45    328.10 o
  14   4   6    11953.64    10895.21    267.27 o
  16   4   6    13548.88    12567.14    302.17 o
  18   4   6      796.22      893.06    141.11 o
  20   4   6    15325.45    15052.34    360.51 o
  22   4   6    11797.58    11808.71    341.57 o
  24   4   6     5205.52     5236.18    273.25 o
  26   4   6     1223.21     1125.92    199.45 o
  28   4   6       67.26      194.97    188.48 o
 -31   5   6      291.90      800.81    197.46 o
 -29   5   6      123.43      336.08    188.48 o
 -27   5   6     3609.19     3776.67    249.82 o
 -25   5   6      937.35     1213.68    176.52 o
 -23   5   6     4679.09     4703.14    242.34 o
 -21   5   6      252.91      291.20    139.62 o
 -19   5   6     1860.13     1988.06    163.55 o
 -17   5   6     3689.07     3436.60    181.50 o
 -15   5   6      148.80       76.29    106.21 o
 -13   5   6      618.98      767.90    112.19 o
 -11   5   6     2985.29     2802.34    146.10 o
  -9   5   6     2589.23     2672.19    138.12 o
  -7   5   6     4966.91     5278.57    167.54 o
  -5   5   6     8491.05     8763.04    200.45 o
  -3   5   6      736.66      996.28     98.73 o
  -1   5   6      559.51      584.40     92.25 o
   1   5   6    14761.33    15910.00    252.31 o
   3   5   6     3977.23     3588.69    148.10 o
   5   5   6     3897.26     3988.59    158.07 o
   7   5   6     8439.27     8863.27    218.90 o
   9   5   6     2140.86     2386.97    145.60 o
  11   5   6     3291.32     3515.39    166.05 o
  13   5   6      246.12      418.85    111.20 o
  15   5   6     3167.67     3107.50    177.51 o
  17   5   6        4.03      151.59    164.05 o
  19   5   6        7.83      138.12    204.44 o
  21   5   6       56.10       90.25    221.39 o
  23   5   6     1522.06     1715.31    188.48 o
  25   5   6      214.55      178.51    250.32 o
  27   5   6       14.46       97.23    241.84 o
 -30   6   6     1274.27     1476.96    223.39 o
 -28   6   6       25.27     -258.29    258.29 o
 -26   6   6     2219.58     2234.39    227.38 o
 -24   6   6     7350.79     7113.55    294.69 o
 -22   6   6     7929.28     7580.77    290.71 o
 -20   6   6     1358.11     1378.23    171.03 o
 -18   6   6      980.91     1108.47    154.58 o
 -16   6   6    18262.21    17024.45    344.56 o
 -14   6   6    26308.59    24830.61    397.91 o
 -12   6   6     9809.62     9873.50    254.30 o
 -10   6   6     2594.49     2334.12    156.07 o
  -8   6   6      743.10      769.40    109.20 o
  -6   6   6    62239.75    61511.30    656.21 o
  -4   6   6    37829.26    38911.61    421.85 o
  -2   6   6    34237.77    34760.46    399.91 o
   0   6   6     7026.05     7251.17    196.46 o
   2   6   6     5765.76     6162.65    185.99 o
   4   6   6    20420.01    20709.38    325.11 o
   6   6   6    37337.15    38171.13    441.79 o
   8   6   6     3170.27     3050.66    164.55 o
  10   6   6     1482.43     1727.78    145.60 o
  12   6   6    17375.36    17325.13    340.57 o
  14   6   6     7036.03     6696.19    242.34 o
  16   6   6     9640.04     9431.21    285.22 o
  18   6   6       12.51     -204.94    204.94 o
  20   6   6     7073.99     7200.31    289.21 o
  22   6   6     9511.88     8940.55    332.09 o
  24   6   6     4217.56     3557.77    268.77 o
  26   6   6     1103.05      977.33    212.42 o
 -27   7   6     1430.98     1381.72    219.40 o
 -25   7   6      192.40      195.96    271.76 o
 -23   7   6     1439.80     1536.30    189.98 o
 -21   7   6      394.66      367.99    158.07 o
 -19   7   6        6.74       56.84    202.45 o
 -17   7   6     3762.93     3777.17    212.92 o
 -15   7   6      526.07      508.61    134.13 o
 -13   7   6      854.49      826.24    138.12 o
 -11   7   6     4941.50     4702.14    196.46 o
  -9   7   6       34.48      -83.77    161.06 o
  -7   7   6     6283.88     6442.88    212.92 o
  -5   7   6     4424.83     4403.96    187.49 o
  -3   7   6       20.35       57.34    105.21 o
  -1   7   6     4954.51     5499.96    193.97 o
   1   7   6     2535.78     2686.65    156.57 o
   3   7   6    11956.70    11708.99    267.27 o
   5   7   6     2801.08     2736.52    171.03 o
   9   7   6       39.05     -178.51    178.51 o
  11   7   6       27.78      174.02    122.66 o
  13   7   6      580.31      448.27    148.59 o
  15   7   6     1967.92     1509.87    185.99 o
  17   7   6        0.63      147.60    168.04 o
  19   7   6       56.57       63.33    215.41 o
  21   7   6        2.06       34.41    252.81 o
  25   7   6      397.27      308.16    199.45 o
 -26   8   6     2237.18     2724.05    245.33 o
 -24   8   6     3714.10     3637.06    262.78 o
 -20   8   6      150.74      128.65    216.91 o
 -18   8   6       58.62     -232.86    232.86 o
 -16   8   6     9982.33     9383.34    306.66 o
 -14   8   6    16134.63    15622.78    367.00 o
 -12   8   6    13977.04    14043.10    333.09 o
 -10   8   6        7.74       54.35    126.65 o
  -8   8   6     2215.55     2074.83    167.04 o
  -2   8   6    11284.26    11789.76    288.71 o
   0   8   6     1696.64     1605.61    150.59 o
   2   8   6     2740.89     2770.92    172.53 o
   4   8   6    20853.02    20332.41    373.48 o
   6   8   6    22438.64    22004.34    395.92 o
   8   8   6      458.65      561.46    144.11 o
  10   8   6      858.19      720.03    152.08 o
  12   8   6    19563.15    19738.03    403.40 o
  14   8   6     1842.70     2104.75    186.49 o
  16   8   6     9013.70     8810.91    315.64 o
  18   8   6       20.67      215.41    164.05 o
  20   8   6      317.36      497.14    152.58 o
  24   8   6     3604.40     3905.32    284.72 o
 -25   9   6       93.58     -245.83    274.75 o
 -23   9   6     1268.23     1412.64    220.40 o
 -21   9   6     1817.46     2077.32    218.40 o
 -19   9   6        0.13      119.17    228.87 o
 -17   9   6     1844.18     2353.07    199.45 o
 -15   9   6     1039.57     1103.48    176.02 o
 -13   9   6       10.59      -43.38    220.40 o
 -11   9   6     2873.13     3079.58    190.48 o
  -9   9   6      954.72      968.85    160.56 o
  -7   9   6     7297.00     8039.02    267.77 o
  -5   9   6     2851.01     2915.53    198.46 o
  -3   9   6     1188.80     1286.48    159.07 o
  -1   9   6     1717.49     1608.60    176.52 o
   1   9   6       87.34     -225.38    225.38 o
   3   9   6    12240.48    11798.74    311.15 o
   5   9   6      669.64      611.33    150.59 o
   7   9   6        3.31       13.46    202.95 o
   9   9   6      446.31      466.72    147.10 o
  11   9   6        1.64       44.38    200.45 o
  13   9   6     2187.60     2082.81    200.95 o
  21   9   6        2.48      138.62    261.78 o
 -22  10   6     4557.29     4295.26    290.71 o
 -20  10   6      322.99      153.08    282.23 o
 -18  10   6      159.48      389.93    172.03 o
 -16  10   6     4308.40     4192.04    263.28 o
 -14  10   6     2294.47     2421.88    213.42 o
 -12  10   6     4806.03     4403.96    271.76 o
 -10  10   6      484.53      605.84    169.04 o
  -8  10   6      673.72      506.61    170.53 o
  -6  10   6    19416.42    19245.38    417.36 o
  -4  10   6     7037.46     6946.01    282.73 o
  -2  10   6     7249.26     7402.26    286.72 o
   0  10   6     1236.84     1322.88    176.02 o
   2  10   6     6019.70     5830.56    262.28 o
   4  10   6    10635.31     9864.53    321.12 o
   6  10   6     3328.64     3018.25    221.39 o
   8  10   6      376.05      373.98    170.53 o
  10  10   6      187.43      226.88    158.07 o
  12  10   6     8386.79     8075.42    312.65 o
  14  10   6     3333.41     3761.22    250.32 o
  16  10   6     4568.52     4202.51    266.77 o
  18  10   6      256.07      266.27    201.45 o
 -19  11   6      274.89      -40.89    277.74 o
 -17  11   6      444.18      654.71    200.45 o
 -15  11   6     1935.84     2115.22    218.40 o
 -13  11   6      284.17      405.39    187.99 o
 -11  11   6     4589.73     4394.98    270.76 o
  -9  11   6      159.65     -219.90    264.78 o
  -7  11   6     3770.75     3994.58    255.80 o
  -5  11   6      963.59      667.18    206.93 o
  -3  11   6      283.58      427.33    209.93 o
  -1  11   6       14.96       48.37    247.82 o
   1  11   6      566.58      178.01    268.27 o
   3  11   6    10258.84     9569.33    333.59 o
   5  11   6      117.79      167.04    174.02 o
   7  11   6      761.87      625.29    192.47 o
   9  11   6        2.96       35.40    253.81 o
  11  11   6      198.13      128.15    254.80 o
  13  11   6     2661.29     2520.11    257.30 o
  15  11   6     2171.36     2135.66    245.33 o
 -14  12   6     1902.56     1967.12    235.86 o
 -12  12   6     4182.59     4633.33    286.22 o
 -10  12   6      495.14      849.68    190.98 o
  -8  12   6      959.81      774.88    220.40 o
  -6  12   6     6964.81     7167.40    324.11 o
  -4  12   6     1067.46     1116.45    196.96 o
   0  12   6       35.20      181.01    237.35 o
   2  12   6     3951.37     3792.63    270.26 o
   4  12   6     7348.53     5056.17    561.96 o
   6  12   6     1276.38      895.55    217.41 o
   8  12   6       61.94     -269.26    269.26 o
  10  12   6       25.13      -19.95    275.25 o
  -7  13   6     1896.46     1647.50    245.33 o
  -5  13   6     1065.85      640.75    299.18 o
  -3  13   6      252.99      494.65    182.00 o
  -1  13   6       42.06     -280.23    280.23 o
   1  13   6      422.49      496.14    204.94 o
   3  13   6     5012.41     4650.78    312.65 o
 -33   1   7     3011.43     3218.70    267.77 o
 -31   1   7     6954.26     7321.98    327.11 o
 -29   1   7    10316.83    11017.38    350.04 o
 -27   1   7     2026.73     2244.36    199.45 o
 -25   1   7     8087.26     8678.27    288.71 o
 -23   1   7     4531.20     4315.20    224.89 o
 -21   1   7    38749.73    37187.82    481.68 o
 -19   1   7    15045.33    14247.54    295.69 o
 -17   1   7     6493.23     6189.08    193.47 o
 -15   1   7    25980.24    24307.04    329.60 o
 -13   1   7    20813.16    18981.60    272.26 o
 -11   1   7    50768.71    47626.78    485.17 o
  -9   1   7    31992.21    30742.44    301.68 o
  -7   1   7     2139.30     2434.34     99.23 o
  -5   1   7    58208.73    55993.40    510.60 o
  -3   1   7    10014.94     8544.64    145.10 o
  -1   1   7    79025.06    86076.65    611.83 o
   1   1   7    30211.25    31648.96    333.09 o
   3   1   7      547.69      597.87     68.81 o
   5   1   7   124056.24   127448.52    840.20 o
   7   1   7   136989.06   135238.22    924.47 o
   9   1   7      638.00      546.01     88.26 o
  11   1   7    13147.85    11930.38    237.85 o
  13   1   7    38105.44    36036.97    419.85 o
  15   1   7    33660.96    30843.67    412.37 o
  17   1   7    35081.09    34152.62    456.25 o
  19   1   7      279.98      402.40    124.16 o
  21   1   7       39.92      209.43    136.63 o
  23   1   7     1896.03     1752.21    194.47 o
  25   1   7    16925.26    16652.97    422.84 o
  27   1   7     3945.69     4709.62    260.29 o
  29   1   7       86.87      -98.73    265.27 o
 -32   2   7       84.09      215.41    182.00 o
 -30   2   7      499.46      268.27    272.26 o
 -28   2   7     1398.28     1429.09    202.95 o
 -26   2   7       13.01      192.97    202.95 o
 -24   2   7      555.86      572.43    153.08 o
 -22   2   7      184.93       48.87    192.47 o
 -20   2   7      596.51      785.35    128.15 o
 -18   2   7      656.89      838.71    124.66 o
 -16   2   7     1806.48     1802.07    132.14 o
 -14   2   7      494.43      465.73     92.75 o
 -12   2   7     6978.47     6775.97    177.02 o
 -10   2   7      552.06      631.27     83.27 o
  -8   2   7     7166.57     7033.27    158.07 o
  -6   2   7       42.56      -91.25     91.25 o
  -4   2   7     2329.48     2386.48     95.74 o
  -2   2   7     5535.78     6062.42    132.14 o
   0   2   7    13279.27    13964.32    193.47 o
   2   2   7     1866.93     1915.76     94.24 o
   4   2   7     6593.33     7024.79    153.58 o
   6   2   7     2534.26     2617.34    119.17 o
   8   2   7     4819.83     4799.88    152.58 o
  10   2   7       20.36      -54.35    134.63 o
  12   2   7      527.01      528.06    102.72 o
  14   2   7      110.47      126.65    147.60 o
  16   2   7      408.78      505.12    114.69 o
  18   2   7     1469.25     1695.36    153.58 o
  20   2   7     2363.46     2010.00    181.01 o
  22   2   7     2353.82     2284.25    200.95 o
  24   2   7        3.62     -231.37    231.37 o
  26   2   7        7.32      -53.35    232.86 o
  28   2   7       84.41     -272.26    311.15 o
 -31   3   7     6037.41     6858.25    336.58 o
 -29   3   7     8855.71     9388.83    350.04 o
 -27   3   7     1181.10     1574.69    191.98 o
 -25   3   7     2380.63     2364.53    197.96 o
 -23   3   7     6040.22     5867.46    248.82 o
 -21   3   7    24364.01    24382.33    416.36 o
 -19   3   7    26094.75    25469.36    403.90 o
 -17   3   7      151.63      -80.28    167.54 o
 -15   3   7    31257.23    29697.30    388.94 o
 -13   3   7    17356.01    17116.70    282.23 o
 -11   3   7    29191.22    25985.45    325.11 o
  -9   3   7    30729.40    29171.24    326.11 o
  -7   3   7      252.07      271.26     74.80 o
  -5   3   7    22043.65    21861.23    261.78 o
  -3   3   7    51103.54    50937.72    474.20 o
  -1   3   7    56754.79    60770.34    592.88 o
   1   3   7    13228.60    14457.47    215.91 o
   3   3   7    18902.68    19735.54    256.80 o
   5   3   7    76834.95    78461.47    733.99 o
   7   3   7    83184.34    80938.69    789.34 o
   9   3   7     4953.44     4650.29    166.54 o
  11   3   7     9423.01     9366.89    227.38 o
  13   3   7    11671.00    11471.63    261.29 o
  15   3   7    34593.99    33903.80    456.25 o
  17   3   7    26696.86    26824.16    428.33 o
  19   3   7        5.50       19.95    138.12 o
  21   3   7       33.13       43.38    143.11 o
  23   3   7     3074.29     3030.71    226.88 o
  25   3   7    10067.53    10290.86    354.53 o
  27   3   7     2663.25     3389.73    244.83 o
  29   3   7       67.89      248.82    283.23 o
 -32   4   7       50.54      146.60    308.66 o
 -30   4   7      860.32      944.92    206.44 o
 -28   4   7      670.48      919.98    190.48 o
 -26   4   7     1962.39     1847.45    197.46 o
 -24   4   7     1478.86     1547.77    188.48 o
 -22   4   7       92.15      256.80    139.12 o
 -20   4   7      806.40      942.92    142.11 o
 -18   4   7     1388.12     1252.08    155.08 o
 -16   4   7     2868.28     2929.99    160.56 o
 -14   4   7       56.35      247.32     98.23 o
 -12   4   7     8851.39     8917.62    219.90 o
 -10   4   7      146.44       31.41    128.15 o
  -8   4   7      643.72      621.80     93.25 o
  -6   4   7     2571.11     2588.42    125.66 o
  -4   4   7      339.54      437.30     88.76 o
  -2   4   7    11748.39    13830.68    226.38 o
   0   4   7     2836.60     3031.71    126.16 o
   2   4   7     1191.69     1313.91    101.72 o
   4   4   7      746.14      796.32     97.73 o
   6   4   7      273.05      452.26     96.24 o
   8   4   7    17767.43    16872.87    284.22 o
  10   4   7       27.77      127.15    136.13 o
  12   4   7     7079.58     6836.81    216.41 o
  14   4   7       62.90       21.94    174.52 o
  16   4   7      151.28       23.93    170.04 o
  18   4   7       54.41      250.32    131.64 o
  20   4   7     6713.12     6369.58    263.78 o
  22   4   7     5584.14     5413.70    277.24 o
  24   4   7       64.26      155.57    172.03 o
  26   4   7      609.09      574.43    194.47 o
  28   4   7       17.96      123.16    260.79 o
 -31   5   7     6788.34     7328.46    354.53 o
 -27   5   7     2267.37     3057.64    230.37 o
 -25   5   7     1815.66     1906.29    203.44 o
 -23   5   7     8323.06     8320.25    304.67 o
 -21   5   7    11252.73    11078.21    312.15 o
 -19   5   7    12532.72    12287.40    316.63 o
 -17   5   7      299.60      -92.75    178.51 o
 -15   5   7     9180.19     8456.88    246.33 o
 -13   5   7     3485.93     3463.53    166.05 o
 -11   5   7    26228.97    25393.57    362.51 o
  -9   5   7    23248.72    23066.93    332.59 o
  -7   5   7     2843.21     2807.82    140.12 o
  -5   5   7    60552.58    61042.59    617.81 o
  -3   5   7    76820.70    78295.91    692.11 o
  -1   5   7    49429.01    52614.64    506.61 o
   1   5   7     1670.81     1904.29    121.17 o
   3   5   7     2773.86     3134.43    150.09 o
   5   5   7    24596.37    25810.43    347.55 o
   7   5   7    26431.29    26704.98    367.99 o
   9   5   7    13193.88    13669.13    276.74 o
  11   5   7       92.17       20.94    160.06 o
  13   5   7      752.26      899.54    131.64 o
  15   5   7    25099.08    26069.72    433.32 o
  17   5   7     9830.57     9729.90    310.65 o
  19   5   7     1462.45     1439.07    183.00 o
  21   5   7      253.63      175.02    236.35 o
  23   5   7     6129.04     6475.29    302.67 o
  25   5   7    10761.88    10903.69    384.95 o
  27   5   7     2534.41     2266.30    265.77 o
 -30   6   7      224.91      157.57    215.91 o
 -28   6   7      185.96      -77.79    290.71 o
 -26   6   7     3932.50     3671.96    271.26 o
 -24   6   7     1539.54     1708.83    193.97 o
 -22   6   7     1361.13     1578.18    194.47 o
 -20   6   7      813.95      771.89    162.06 o
 -18   6   7      712.06      930.46    138.62 o
 -16   6   7       11.20       91.25    127.65 o
 -14   6   7       28.14      294.20    113.69 o
 -12   6   7     5601.16     6036.99    214.91 o
 -10   6   7      289.57      383.45    114.19 o
  -8   6   7      297.62      -37.90    157.57 o
  -6   6   7      419.14      390.93    101.72 o
  -4   6   7      463.02      509.11    106.21 o
  -2   6   7    31415.00    33013.73    400.41 o
   0   6   7     2114.50     2315.17    141.61 o
   2   6   7     4979.18     5217.73    188.98 o
   4   6   7     9191.67     9355.42    233.36 o
   6   6   7     1501.49     1519.35    134.63 o
   8   6   7    14696.39    14821.97    308.66 o
  10   6   7       14.32      232.86    108.70 o
  12   6   7        0.77       53.35    114.19 o
  14   6   7        1.67     -102.72    132.64 o
  16   6   7     1946.86     1849.44    313.14 o
  18   6   7      757.69      974.34    165.05 o
  20   6   7     1974.76     1889.83    202.45 o
  22   6   7     3663.33     3529.85    252.81 o
  24   6   7       54.57        0.00    250.81 o
 -27   7   7       71.27       19.95    279.24 o
 -25   7   7      479.29      376.97    186.99 o
 -23   7   7     5834.73     5903.86    281.73 o
 -21   7   7     3586.97     3526.86    233.36 o
 -19   7   7    17099.56    16591.14    402.40 o
 -17   7   7      921.71    -2770.43   2770.43 o
 -15   7   7     3833.25     4085.33    210.92 o
 -13   7   7    27899.93    28259.23    446.28 o
 -11   7   7    13616.10    12879.78    312.65 o
  -9   7   7    15970.68    15422.33    318.63 o
  -7   7   7     4930.55     5061.16    196.96 o
  -5   7   7     6803.17     6302.77    219.40 o
  -3   7   7    28028.31    29112.40    406.89 o
  -1   7   7    14649.02    15368.48    311.15 o
   1   7   7     1198.94     1590.15    138.62 o
   3   7   7     2393.15     2403.43    163.05 o
   5   7   7    15653.05    16510.86    333.59 o
   7   7   7    18214.65    18497.42    359.52 o
   9   7   7    13638.77    14396.64    330.60 o
  11   7   7      381.80      482.68    133.63 o
  13   7   7     1418.13     1429.59    174.02 o
  15   7   7    17004.08    17587.41    392.93 o
  17   7   7     5024.32     4942.98    243.83 o
  19   7   7     2346.56     2259.82    223.89 o
  21   7   7      100.70       17.95    265.27 o
  23   7   7     2563.43     2734.52    251.31 o
  25   7   7     4636.67     5029.75    297.19 o
 -26   8   7     2265.90     2515.62    248.32 o
 -24   8   7      641.29      656.70    191.48 o
 -22   8   7     1882.18     2063.36    226.88 o
 -20   8   7      240.83      541.02    173.03 o
 -18   8   7      447.06      382.95    167.04 o
 -16   8   7      159.05      353.03    145.10 o
 -14   8   7      685.06      911.01    157.57 o
 -12   8   7     5085.95     5378.79    237.85 o
 -10   8   7      733.24      802.80    144.60 o
  -8   8   7     2575.81     2327.64    187.49 o
  -6   8   7      254.32      272.75    134.13 o
  -4   8   7     1275.24     1094.51    157.57 o
  -2   8   7    13626.42    14370.71    319.13 o
   0   8   7      812.02      859.15    149.09 o
   2   8   7     1041.32     1095.50    143.61 o
   4   8   7       14.60     -132.64    196.46 o
   6   8   7     1270.73     1444.05    163.05 o
   8   8   7     8554.97     8894.68    281.23 o
  10   8   7      224.01      150.59    148.59 o
  12   8   7     1253.06     1425.60    187.49 o
  14   8   7       24.73     -153.58    241.84 o
  16   8   7     1397.46     1340.83    193.47 o
  18   8   7       81.74      -68.81    242.84 o
  20   8   7      413.58       55.35    282.73 o
  22   8   7     1749.85     1908.28    235.36 o
 -23   9   7     3759.38     3783.65    293.70 o
 -21   9   7     3489.24     3376.27    265.77 o
 -19   9   7     5705.76     5898.37    290.71 o
 -17   9   7       29.66      123.16    160.06 o
 -15   9   7     1409.40     1502.39    197.46 o
 -13   9   7    18528.87    18128.93    416.86 o
 -11   9   7    10696.92    10380.12    322.12 o
  -9   9   7     4393.78     4549.06    227.88 o
  -7   9   7     1015.67     1296.46    152.08 o
  -5   9   7     5657.20     5957.21    251.31 o
  -3   9   7    13051.86    13487.12    332.09 o
  -1   9   7    13072.84    12977.52    330.60 o
   1   9   7      107.10       52.36    193.47 o
   3   9   7      209.10      119.67    196.46 o
   5   9   7    11089.89    11294.62    319.13 o
   7   9   7     3658.38     3704.87    223.89 o
   9   9   7     9012.76     9164.44    304.67 o
  11   9   7     1863.06     1765.67    199.45 o
  13   9   7      523.02      436.31    173.53 o
  15   9   7     8750.35     8824.87    333.59 o
  17   9   7     2573.22     2758.46    237.35 o
  19   9   7     3587.31     3430.12    262.78 o
  21   9   7      277.51       40.89    284.72 o
 -22  10   7     1419.66     1172.29    241.34 o
 -20  10   7       22.37      -19.45    256.30 o
 -18  10   7       79.14       92.25    251.31 o
 -16  10   7      649.29      158.57    281.23 o
 -14  10   7     1196.06     1187.75    199.45 o
 -12  10   7     5048.16     4468.28    267.27 o
 -10  10   7     2783.97     2926.00    228.87 o
  -8  10   7      539.03      517.58    171.03 o
  -6  10   7      432.62      208.93    251.31 o
  -4  10   7     1033.40      684.13    186.99 o
  -2  10   7     5895.18     5511.43    272.26 o
   0  10   7      274.60      301.18    150.09 o
   2  10   7     1261.39     1127.92    181.01 o
   4  10   7      172.14      166.54    221.89 o
   6  10   7     2137.52     1892.82    205.94 o
   8  10   7     3340.09     3765.70    236.35 o
  10  10   7       63.34       66.82    236.85 o
  12  10   7      471.05       52.36    242.84 o
  14  10   7      852.38      337.08    216.91 o
  16  10   7      370.55      124.66    208.93 o
  18  10   7     1702.19     1730.77    247.32 o
 -19  11   7     2825.26     2726.54    264.78 o
 -17  11   7        8.61     -118.68    283.23 o
 -15  11   7      156.27      133.14    272.26 o
 -13  11   7    12112.61    11688.54    394.42 o
 -11  11   7     4462.21     4340.63    270.76 o
  -9  11   7     1361.10     1206.70    212.42 o
  -7  11   7      675.06      531.55    188.98 o
  -5  11   7     1177.15     1064.09    199.95 o
  -3  11   7     8766.64     8997.40    329.60 o
  -1  11   7     3384.97     3311.94    244.83 o
   1  11   7      865.23      903.53    188.48 o
   3  11   7      591.07      680.14    178.51 o
   5  11   7     3431.98     3270.56    242.34 o
   7  11   7     4089.68     4576.49    264.28 o
   9  11   7     4440.36     4205.50    266.77 o
  11  11   7      746.55      639.25    198.46 o
  13  11   7     1346.85     1380.23    217.90 o
  15  11   7     3012.68     3151.38    259.79 o
 -14  12   7     2487.92     2356.56    259.79 o
 -12  12   7     2204.45     1555.75    274.25 o
 -10  12   7     1658.55     1835.48    245.33 o
  -8  12   7      102.20       85.77    176.52 o
  -6  12   7      112.43     -168.54    261.29 o
  -4  12   7     1242.56     1296.46    217.90 o
  -2  12   7     2001.79     2121.20    223.89 o
   0  12   7     1261.48     1284.49    198.96 o
   2  12   7     1723.11     2134.16    220.40 o
   4  12   7       38.41       56.84    259.79 o
   6  12   7     2764.95     2671.70    260.29 o
   8  12   7      323.31      207.93    200.45 o
  10  12   7      443.83      407.88    197.46 o
  -5  13   7      938.54     1107.47    207.43 o
  -3  13   7     4340.99     4639.81    299.18 o
  -1  13   7     3141.50     2949.93    279.24 o
   1  13   7        1.90     -329.60    329.60 o
 -32   0   8     3256.44     3539.32    273.75 o
 -30   0   8     5827.36     6304.76    302.17 o
 -28   0   8    15870.17    15667.16    402.90 o
 -26   0   8     2138.45     2270.79    193.47 o
 -24   0   8    11173.38    11010.89    305.17 o
 -22   0   8    24484.16    24449.15    408.88 o
 -20   0   8    16852.77    15715.03    327.11 o
 -18   0   8    10151.30    10057.00    243.83 o
 -16   0   8     1254.06     1201.22    112.19 o
 -14   0   8    12038.13    11217.83    225.88 o
 -12   0   8    26573.65    25122.31    308.66 o
 -10   0   8   107940.50   108381.16    833.22 o
  -8   0   8    12670.59    11308.58    192.47 o
  -6   0   8    12524.50    13883.54    197.46 o
  -4   0   8      232.10        4.99     65.82 o
  -2   0   8   170540.03   190324.61    952.40 o
   0   0   8   177941.25   189303.91    956.39 o
   2   0   8    54195.02    58589.80    555.98 o
   4   0   8     1918.83     2227.41    103.22 o
   6   0   8    16596.96    15974.82    233.86 o
   8   0   8       47.61       61.83    102.22 o
  10   0   8    74223.05    74370.15    675.65 o
  12   0   8     5209.66     5263.11    179.01 o
  14   0   8       19.49     -155.57    155.57 o
  16   0   8    24343.70    22662.54    377.47 o
  18   0   8    13568.23    12621.49    311.15 o
  20   0   8    18276.55    18339.86    386.44 o
  22   0   8       92.78       43.88    198.46 o
  24   0   8    12839.58    12594.07    367.50 o
  26   0   8      259.78      194.47    273.25 o
  28   0   8     7302.23     7573.79    346.05 o
 -33   1   8      243.16      335.58    195.47 o
 -31   1   8      134.09      242.34    188.48 o
 -29   1   8      101.01     -204.44    239.35 o
 -27   1   8      674.27      752.44    165.55 o
 -25   1   8       19.81     -207.43    207.43 o
 -23   1   8      423.33      580.41    137.13 o
 -21   1   8       61.69     -172.53    172.53 o
 -19   1   8     1249.91      943.92    132.14 o
 -17   1   8     2779.31     2844.22    150.59 o
 -15   1   8        7.90       33.41     87.26 o
 -13   1   8       94.13      346.05     75.29 o
 -11   1   8     5407.95     5395.75    152.58 o
  -9   1   8     2001.64     2066.35    105.21 o
  -7   1   8    12522.38    12816.46    197.46 o
  -5   1   8     3346.51     3691.91    112.19 o
  -3   1   8    25989.39    30087.23    302.17 o
  -1   1   8      150.69      357.02     65.82 o
   3   1   8     9965.83    11650.64    192.47 o
   5   1   8     2773.79     2679.67    114.19 o
   7   1   8      614.78      686.12     90.75 o
   9   1   8     1312.86     1446.54    108.70 o
  11   1   8     2072.18     1831.49    128.65 o
  13   1   8     1856.66     1823.51    134.13 o
  15   1   8       24.76      144.60    105.71 o
  17   1   8       20.14       80.28    171.53 o
  19   1   8      212.06      228.87    130.14 o
  21   1   8       88.88       56.35    184.00 o
  23   1   8        7.00      -92.75    217.41 o
  25   1   8       38.23       50.86    217.90 o
  27   1   8      111.84     -167.54    289.71 o
  29   1   8       11.97     -142.11    280.23 o
 -32   2   8     1836.12     2081.81    244.33 o
 -30   2   8     4768.94     5152.41    287.71 o
 -28   2   8     9240.76     9967.75    336.08 o
 -26   2   8     2792.66     3100.52    207.43 o
 -24   2   8     5668.40     5650.55    249.82 o
 -22   2   8    17236.02    17101.74    358.52 o
 -20   2   8    29851.88    29484.38    436.31 o
 -18   2   8    11589.03    11021.86    270.26 o
 -16   2   8     2494.46     2398.44    141.61 o
 -14   2   8     2096.18     1968.62    117.68 o
 -12   2   8    15793.96    14190.70    244.83 o
 -10   2   8   115202.20   107572.38    865.63 o
  -8   2   8     6458.18     5373.31    145.10 o
  -6   2   8     7062.80     7292.56    157.57 o
  -4   2   8       45.31       69.31     88.76 o
  -2   2   8    58940.76    60855.11    577.42 o
   0   2   8    73201.99    76059.03    657.20 o
   2   2   8    32980.94    36184.06    364.00 o
   4   2   8     1139.37     1005.75     95.24 o
   6   2   8    30448.82    28768.84    326.11 o
   8   2   8    21337.76    19462.79    289.21 o
  10   2   8   117482.82   112648.98    997.27 o
  12   2   8     2120.92     2220.43    146.60 o
  14   2   8     1459.28     1576.69    146.10 o
  16   2   8    13377.64    12147.79    296.19 o
  18   2   8     5193.02     4934.51    222.39 o
  20   2   8    11810.84    11815.69    324.61 o
  22   2   8     2129.81     2146.13    200.45 o
  24   2   8     7390.22     6998.37    299.68 o
  26   2   8      836.61     1036.67    200.95 o
  28   2   8     8567.84     9344.45    378.96 o
 -31   3   8        9.31      235.86    259.29 o
 -29   3   8        0.33     -198.46    234.36 o
 -27   3   8     3379.87     3496.94    260.79 o
 -25   3   8      425.48      572.43    159.56 o
 -23   3   8      136.65      -27.43    203.44 o
 -21   3   8     1181.47     1204.21    153.08 o
 -19   3   8     3643.48     3644.53    186.99 o
 -17   3   8       54.14       35.90    112.69 o
 -15   3   8      275.48      190.98     99.73 o
 -13   3   8    10239.63     9881.98    231.87 o
 -11   3   8     1289.57     1374.24    117.68 o
  -9   3   8      631.52      492.65     92.75 o
  -7   3   8     5233.41     5871.94    155.57 o
  -5   3   8        5.30       52.86     66.32 o
  -3   3   8    15504.42    15304.16    229.37 o
  -1   3   8     1282.46     1351.31     99.73 o
   1   3   8      131.27      186.99     71.80 o
   3   3   8     5062.73     5054.18    148.10 o
   5   3   8     3071.57     2863.67    133.14 o
   7   3   8     1129.58     1235.62    117.18 o
   9   3   8     1285.52     1431.59    118.18 o
  11   3   8      371.34      362.51    109.70 o
  13   3   8     9121.46     8745.59    237.35 o
  15   3   8     3731.52     3486.47    189.48 o
  17   3   8      877.68      896.05    139.62 o
  19   3   8     5473.55     5445.11    247.32 o
  21   3   8     2361.63     2597.90    206.93 o
  23   3   8      689.39      871.62    167.04 o
  25   3   8     1089.28     1195.73    203.44 o
  27   3   8       82.46      166.54    193.47 o
 -32   4   8     2121.46     1815.54    258.29 o
 -30   4   8     4968.62     5569.27    301.68 o
 -28   4   8    11367.92    12110.89    390.93 o
 -26   4   8     2078.28     2277.77    212.92 o
 -24   4   8     2288.48     2453.79    193.97 o
 -22   4   8     7013.03     7064.68    262.78 o
 -20   4   8    17591.91    17179.53    362.01 o
 -18   4   8    15538.63    15180.99    324.61 o
 -16   4   8     9923.22     9623.19    251.81 o
 -14   4   8       45.20        0.00    139.12 o
 -12   4   8    17805.78    17614.84    301.68 o
 -10   4   8    50517.93    49103.74    511.60 o
  -8   4   8    14390.51    13224.84    243.33 o
  -6   4   8      334.18      334.09     94.24 o
  -4   4   8      475.91      392.93     98.73 o
  -2   4   8    61147.18    64666.68    597.37 o
   0   4   8    44145.52    46573.66    455.75 o
   2   4   8    43431.94    47773.87    472.71 o
   4   4   8       53.61       15.46    120.17 o
   6   4   8    20953.26    20694.41    309.15 o
   8   4   8    30651.29    30095.71    385.94 o
  10   4   8    52428.69    51003.54    519.08 o
  12   4   8      476.29      654.21    114.69 o
  14   4   8     2013.51     1796.09    162.56 o
  16   4   8     5422.48     5069.64    230.87 o
  18   4   8     7783.06     7366.36    264.28 o
  20   4   8    11846.17    12256.99    349.54 o
  22   4   8     2702.34     2752.97    231.87 o
  24   4   8     3696.35     4284.29    253.81 o
  26   4   8     3357.03     3305.46    269.26 o
  28   4   8     5011.78     5010.80    321.12 o
 -31   5   8      162.13      557.48    192.47 o
 -29   5   8      167.81      174.52    291.20 o
 -27   5   8     2811.08     2282.26    234.36 o
 -25   5   8     1292.97     1491.92    194.97 o
 -23   5   8       32.23      -14.96    188.98 o
 -21   5   8     1641.12     1520.84    182.50 o
 -19   5   8     4204.41     3961.67    208.43 o
 -17   5   8     1281.80     1260.55    155.57 o
 -15   5   8     1515.00     1847.45    147.60 o
 -13   5   8    10493.07    10447.43    253.81 o
 -11   5   8     1408.92     1573.20    125.16 o
  -9   5   8     2237.79     2274.78    137.13 o
  -7   5   8       42.18      101.22    135.63 o
  -5   5   8        4.17      114.19     92.75 o
  -3   5   8    17814.14    18794.61    293.70 o
  -1   5   8     1391.43     1619.57    127.15 o
   1   5   8     1275.20     1510.87    128.65 o
   3   5   8     2581.62     3117.97    146.60 o
   5   5   8     1385.46     1503.39    127.15 o
   7   5   8    12055.89    12342.75    266.77 o
   9   5   8      285.08      394.42    110.70 o
  11   5   8      382.70      392.43    119.67 o
  13   5   8     5196.06     5087.09    208.43 o
  15   5   8      484.42      346.05    151.09 o
  17   5   8       34.50       55.85    144.11 o
  19   5   8     3976.33     4144.17    236.85 o
  21   5   8      802.13      690.61    188.98 o
  23   5   8      979.67      963.86    210.92 o
  25   5   8      948.67     1287.98    217.41 o
  27   5   8      883.67     1090.52    225.88 o
 -28   6   8     5699.14     6085.36    322.62 o
 -26   6   8     4517.63     4353.60    277.74 o
 -24   6   8        0.76     -234.86    234.86 o
 -22   6   8      701.89      714.55    169.54 o
 -20   6   8    20199.21    19666.23    418.36 o
 -18   6   8    11155.97    11503.05    320.62 o
 -16   6   8    15223.65    15257.78    339.57 o
 -14   6   8     2974.44     2895.58    186.99 o
 -12   6   8    10153.62     9961.76    263.28 o
 -10   6   8    29008.93    28629.22    408.38 o
  -8   6   8    13172.56    13893.01    286.22 o
  -6   6   8     2069.55     1824.01    138.62 o
  -4   6   8      372.61      286.22    106.21 o
  -2   6   8    31059.30    31758.17    402.90 o
   0   6   8    26938.90    27043.55    379.46 o
   2   6   8    21982.64    23355.14    358.02 o
   4   6   8      499.02      425.84    120.17 o
   6   6   8     9091.80     9064.22    242.34 o
   8   6   8    30094.74    30696.57    436.81 o
  10   6   8    17094.56    17434.83    353.03 o
  12   6   8     2160.00     2061.36    174.02 o
  14   6   8     2642.30     2342.59    194.97 o
  16   6   8     4098.72     4154.14    234.36 o
  18   6   8    10706.88    11115.61    345.06 o
  20   6   8     8436.59     9006.37    329.10 o
  22   6   8     1000.61      777.87    215.41 o
  24   6   8     1357.00     1651.48    216.91 o
  26   6   8     4070.16     4483.24    288.71 o
 -27   7   8     2137.23     2217.44    244.83 o
 -25   7   8      381.54      501.63    178.01 o
 -23   7   8       38.17      189.98    159.56 o
 -21   7   8      224.98      362.51    163.05 o
 -19   7   8     2827.77     2922.51    212.92 o
 -17   7   8     2851.51     2944.45    204.94 o
 -15   7   8     1018.54      778.37    162.06 o
 -13   7   8     2188.73     2426.37    175.52 o
 -11   7   8       48.12      -47.37    167.04 o
  -9   7   8     3172.69     3173.82    184.00 o
  -7   7   8     1269.67     1291.97    155.08 o
  -5   7   8     2023.99     1877.37    155.57 o
  -3   7   8     6054.38     7031.77    229.87 o
  -1   7   8      611.16      666.68    123.66 o
   1   7   8       10.81     -117.18    161.06 o
   3   7   8     2886.85     3060.63    178.01 o
   5   7   8       10.05      -67.81    181.01 o
   7   7   8     7441.18     7509.97    255.80 o
   9   7   8     1910.43     1968.62    182.00 o
  11   7   8     1006.38     1099.49    163.55 o
  13   7   8     3305.72     3393.72    213.42 o
  15   7   8      911.94     1034.17    174.02 o
  17   7   8      300.13       31.91    230.37 o
  19   7   8     2059.86     2501.16    207.43 o
  21   7   8      598.60      379.96    215.41 o
  23   7   8     1267.68     1165.81    226.88 o
 -26   8   8     4828.87     4769.46    327.60 o
 -24   8   8      294.78      298.18    194.47 o
 -22   8   8      595.49      693.10    181.50 o
 -20   8   8    14967.18    14145.32    398.91 o
 -18   8   8     5771.25     5831.56    267.77 o
 -16   8   8     5875.05     5777.20    272.75 o
 -14   8   8     1165.65     1382.22    172.53 o
 -12   8   8     6067.40     6109.79    258.79 o
 -10   8   8    17245.73    17067.33    367.00 o
  -8   8   8    22962.29    24247.20    423.34 o
  -6   8   8     3073.25     3041.18    192.47 o
  -4   8   8     2256.79     2117.21    168.04 o
  -2   8   8    22880.71    24147.97    410.38 o
   0   8   8     6470.35     7009.33    239.84 o
   2   8   8     6286.98     6669.76    242.34 o
   4   8   8      671.09      852.67    140.12 o
   6   8   8     1142.79     1174.29    159.07 o
   8   8   8    21406.97    22005.83    411.87 o
  10   8   8     5646.66     5893.39    246.33 o
  12   8   8     7262.57     7349.90    280.73 o
  14   8   8     2646.12     2433.85    223.89 o
  16   8   8     4456.97     4706.13    253.81 o
  18   8   8     7910.73     8087.89    326.11 o
  20   8   8     3958.75     4022.50    269.26 o
  22   8   8       84.06      -60.34    276.74 o
 -23   9   8       58.90       19.95    256.30 o
 -21   9   8      216.67     -167.04    263.28 o
 -19   9   8     2618.29     2814.80    229.87 o
 -17   9   8     2594.89     2815.30    224.39 o
 -15   9   8       17.88      -63.33    223.39 o
 -13   9   8      770.77     1259.56    164.05 o
 -11   9   8     2027.77     2159.10    188.98 o
  -9   9   8      530.53      637.76    156.57 o
  -7   9   8     2409.92     2395.95    187.99 o
  -5   9   8     1271.42     1347.32    167.04 o
  -3   9   8     1617.64     1680.41    180.51 o
  -1   9   8      639.74      810.28    150.09 o
   1   9   8     2235.95     2506.15    196.96 o
   3   9   8     1607.08     1643.51    168.04 o
   5   9   8       82.09      293.70    137.13 o
   7   9   8     4443.09     4290.77    243.33 o
   9   9   8       31.98     -195.96    223.89 o
  11   9   8      221.84      307.16    166.54 o
  13   9   8      975.30      812.28    184.00 o
  15   9   8      366.09       17.45    268.27 o
  17   9   8     3232.04     2807.32    261.29 o
  19   9   8     1817.09     1534.30    238.35 o
 -22  10   8       56.07      103.72    286.22 o
 -20  10   8     6209.02     6229.97    327.11 o
 -18  10   8     2923.28     3073.60    249.32 o
 -16  10   8     3505.78     3225.68    257.80 o
 -14  10   8      867.76     1041.15    184.99 o
 -12  10   8     4578.39     4460.80    262.78 o
 -10  10   8     9707.83     9883.97    334.59 o
  -8  10   8    10645.84    10728.17    338.08 o
  -6  10   8     1309.23     1208.20    199.95 o
  -4  10   8     2175.18     2290.24    200.45 o
  -2  10   8    14611.06    14604.07    376.47 o
   0  10   8     5927.92     5929.79    274.75 o
   2  10   8     5469.57     5132.97    254.80 o
   4  10   8       30.98      154.58    202.95 o
   6  10   8      737.49      770.39    173.03 o
   8  10   8     5466.81     5447.60    288.21 o
  10  10   8      501.68      673.16    178.51 o
  12  10   8     5227.14     5533.37    280.23 o
  14  10   8      474.17      354.53    195.47 o
  16  10   8     3999.82     4384.01    277.74 o
  18  10   8     7712.82     8170.16    370.99 o
 -17  11   8      550.14       59.84    304.17 o
 -15  11   8      297.53      211.42    265.77 o
 -13  11   8       60.41      222.39    276.24 o
 -11  11   8     2005.22     1840.97    240.34 o
  -9  11   8      630.25      559.97    186.49 o
  -7  11   8     7782.03     7674.52    323.62 o
  -5  11   8      205.44       50.86    246.83 o
  -3  11   8     1517.59     1704.84    204.44 o
  -1  11   8     1864.79     1956.65    221.39 o
   1  11   8      360.65      202.95    261.78 o
   3  11   8      108.83      291.20    162.06 o
   5  11   8      279.61      122.17    264.78 o
   7  11   8     2889.34     2601.39    234.86 o
   9  11   8      136.82      268.27    182.50 o
  11  11   8      917.57     1228.14    207.93 o
  13  11   8      284.22      259.79    290.21 o
 -12  12   8     2800.79     2330.63    276.74 o
 -10  12   8     4713.66     5025.26    297.19 o
  -8  12   8     3614.40     3333.39    289.71 o
  -6  12   8      165.42     -171.03    280.73 o
  -4  12   8      935.28     1203.71    206.44 o
  -2  12   8     3035.37     2999.80    250.81 o
   0  12   8     1636.06     1692.37    229.37 o
   2  12   8     3345.86     3035.70    264.28 o
   4  12   8      289.22      722.03    192.47 o
   6  12   8     2619.03     2829.76    258.29 o
   8  12   8     5432.96     6027.02    319.63 o
 -33   1   9      942.86      900.54    229.37 o
 -31   1   9     1933.78     1812.54    242.34 o
 -29   1   9     2840.27     3171.33    236.85 o
 -27   1   9    12564.20    12958.07    362.51 o
 -25   1   9    28085.25    27296.36    484.67 o
 -23   1   9      351.66      713.55    134.13 o
 -21   1   9        0.42      217.41    119.67 o
 -19   1   9     9587.75     9623.19    253.81 o
 -17   1   9    13723.96    13057.30    276.74 o
 -15   1   9    27206.22    26194.38    354.53 o
 -13   1   9       53.92      105.21     77.29 o
 -11   1   9    10835.11    10475.36    208.43 o
  -9   1   9    18872.15    16593.13    245.83 o
  -7   1   9   141939.75   141868.59    934.94 o
  -5   1   9    35573.76    35705.38    358.02 o
  -3   1   9      297.29      520.08     75.29 o
  -1   1   9    89991.07    94129.13    729.01 o
   1   1   9    50754.90    52442.11    484.67 o
   3   1   9   133321.45   141356.50    937.94 o
   5   1   9    12872.07    13012.92    222.39 o
   7   1   9     1090.10     1207.20    103.22 o
   9   1   9    36755.22    37456.08    402.40 o
  11   1   9     8732.85     8433.44    216.41 o
  13   1   9     9949.14     9274.64    237.35 o
  15   1   9     6488.09     6288.31    222.89 o
  17   1   9     5217.76     5244.66    211.92 o
  19   1   9    10418.52    10197.12    303.17 o
  21   1   9     7844.82     7844.55    290.21 o
  23   1   9      253.34      344.06    158.07 o
  25   1   9     3000.40     2979.35    248.32 o
  27   1   9     6041.81     6249.91    318.63 o
 -32   2   9      529.47      894.06    210.92 o
 -30   2   9       29.23     -253.31    253.31 o
 -28   2   9      395.56      792.33    164.55 o
 -26   2   9       21.52      129.65    149.09 o
 -24   2   9      145.16      354.03    144.60 o
 -22   2   9      669.04      479.69    148.10 o
 -20   2   9      136.25      177.51    118.68 o
 -18   2   9      399.55      597.87    116.18 o
 -16   2   9     2248.77     2100.26    139.12 o
 -14   2   9     2065.98     1984.08    131.14 o
 -12   2   9     1974.46     2077.32    120.67 o
 -10   2   9    23488.83    23306.77    300.18 o
  -8   2   9      417.81      558.47     81.78 o
  -6   2   9       58.89      119.67     72.30 o
  -4   2   9     1593.33     1885.84    100.72 o
  -2   2   9     1762.52     1980.09    103.22 o
   0   2   9     1570.56     1954.66    106.21 o
   2   2   9     3817.94     4131.20    136.63 o
   4   2   9       26.10     -106.21    119.67 o
   6   2   9     4728.88     4502.19    156.07 o
   8   2   9       76.14       23.93    136.13 o
  10   2   9      476.82      378.96    108.20 o
  12   2   9      765.74      649.22    115.68 o
  14   2   9      362.72      504.62    122.66 o
  16   2   9      752.37      708.56    135.63 o
  18   2   9        9.25       64.32    172.53 o
  20   2   9      591.33      644.74    148.59 o
  22   2   9     1010.76      839.21    179.51 o
  24   2   9      906.50     1054.62    200.45 o
  26   2   9      642.82      650.22    199.45 o
  28   2   9        2.81     -271.26    271.26 o
 -31   3   9      363.19      175.52    272.26 o
 -29   3   9     2258.68     2123.69    225.38 o
 -27   3   9    11251.90    11539.95    354.53 o
 -25   3   9    11820.05    11632.69    346.05 o
 -23   3   9      488.90      617.81    146.60 o
 -21   3   9      179.52     -150.09    191.48 o
 -19   3   9     8173.64     7955.25    249.82 o
 -17   3   9    29295.02    28992.23    417.36 o
 -15   3   9    55772.11    52979.64    520.08 o
 -13   3   9      349.73      584.40     98.23 o
 -11   3   9    15382.05    14926.19    261.29 o
  -9   3   9    12164.28    11567.37    226.38 o
  -7   3   9    67653.32    65837.48    599.36 o
  -5   3   9    15560.82    14175.24    231.87 o
  -3   3   9      138.61      178.01     73.30 o
  -1   3   9    24027.63    22636.61    282.73 o
   1   3   9    28572.13    29675.86    327.60 o
   3   3   9    70988.75    68369.56    615.32 o
   5   3   9    12031.03    11545.43    228.38 o
   7   3   9     6960.26     6865.23    193.47 o
   9   3   9    43452.47    41695.50    450.77 o
  11   3   9    23858.28    22960.72    354.03 o
  13   3   9     7721.79     6673.25    225.88 o
  15   3   9     5640.22     5950.23    217.90 o
  17   3   9     1800.78     1535.80    166.05 o
  19   3   9    12857.66    12240.53    336.58 o
  21   3   9     7670.56     7763.27    297.69 o
  23   3   9      399.31      584.40    168.04 o
  25   3   9     1159.72     1165.31    193.47 o
  27   3   9     3189.08     3636.56    267.27 o
 -30   4   9       14.92     -135.13    275.25 o
 -28   4   9      527.40      603.85    192.47 o
 -26   4   9       67.94      114.19    159.07 o
 -24   4   9     2158.48     2390.46    189.98 o
 -22   4   9     3862.76     3917.79    213.42 o
 -20   4   9      834.62      794.33    142.11 o
 -18   4   9        9.50      115.68    166.54 o
 -16   4   9     1360.58     1322.38    145.60 o
 -14   4   9     3733.45     3463.03    173.03 o
 -12   4   9      195.92      203.44    104.22 o
 -10   4   9    23094.96    21378.05    323.62 o
  -8   4   9      455.10      373.48     99.23 o
  -6   4   9      107.44       60.83    133.14 o
  -4   4   9      473.83      527.06     95.74 o
  -2   4   9     2286.47     2533.07    128.15 o
   0   4   9      964.87     1047.64    104.71 o
   2   4   9     7646.49     8294.82    198.46 o
   4   4   9      476.37      546.51    103.22 o
   6   4   9    15160.14    14529.27    273.75 o
   8   4   9      658.02      657.70    122.17 o
  10   4   9       38.16      -59.84    161.56 o
  12   4   9     7524.37     7576.78    227.88 o
  14   4   9     3923.67     3622.10    199.45 o
  16   4   9       10.87       51.36    132.64 o
  18   4   9      976.96      987.30    160.56 o
  20   4   9     1100.86      976.83    190.98 o
  22   4   9     2332.34     2236.39    220.90 o
  24   4   9      346.55      443.29    181.50 o
  26   4   9      267.12      579.42    188.98 o
 -29   5   9     1739.65     1504.39    249.82 o
 -27   5   9     8504.69     9189.37    347.55 o
 -25   5   9     8614.32     8723.65    320.62 o
 -23   5   9     3541.51     3605.64    225.38 o
 -21   5   9      695.24      628.78    157.07 o
 -19   5   9     6783.14     6454.85    253.31 o
 -17   5   9    21210.47    21190.56    390.43 o
 -15   5   9    29115.28    27838.88    422.35 o
 -13   5   9       19.91        0.00    163.55 o
 -11   5   9     2834.45     2594.90    154.58 o
  -9   5   9    10138.17     9952.29    236.85 o
  -7   5   9    50051.36    48586.65    481.18 o
  -5   5   9    47406.87    47739.46    471.71 o
  -3   5   9      903.55      985.80    116.18 o
  -1   5   9    20875.59    21632.35    319.13 o
   1   5   9    22485.77    22386.29    327.60 o
   3   5   9    12980.84    13716.99    267.27 o
   5   5   9     6353.26     6279.33    203.44 o
   7   5   9      130.78      107.71    145.10 o
   9   5   9    13835.04    14069.03    297.19 o
  11   5   9    27646.27    27397.09    421.35 o
  13   5   9     7453.09     7031.77    248.32 o
  15   5   9     1036.46      970.85    167.54 o
  17   5   9     3135.06     3234.16    210.92 o
  19   5   9    20335.48    19590.93    438.30 o
  21   5   9     6531.65     6978.42    291.70 o
  23   5   9     2304.86     2708.59    231.37 o
  25   5   9      224.52      137.13    284.72 o
 -28   6   9      541.89      554.98    197.46 o
 -26   6   9       14.39     -255.30    255.30 o
 -24   6   9      525.57      736.49    166.05 o
 -22   6   9     1154.71     1225.65    189.48 o
 -20   6   9     5531.14     5423.17    256.80 o
 -18   6   9      220.34      301.68    145.60 o
 -16   6   9     3120.10     3130.44    195.47 o
 -14   6   9       16.91       87.76    122.66 o
 -12   6   9     4667.69     4793.89    202.95 o
 -10   6   9    10842.67    10930.61    273.75 o
  -8   6   9      575.04      805.80    118.68 o
  -6   6   9     1555.23     1419.62    142.11 o
  -4   6   9     2181.81     1867.39    147.60 o
  -2   6   9      774.88      779.87    117.68 o
   0   6   9     3748.51     3564.75    170.04 o
   2   6   9     5664.91     6131.73    199.95 o
   4   6   9     1418.36     1508.87    141.61 o
   6   6   9      371.51      354.03    120.67 o
   8   6   9      234.48      -33.41    193.97 o
  10   6   9      276.04      290.71    128.65 o
  12   6   9     8410.06     8259.92    272.75 o
  14   6   9        4.05        0.00    196.96 o
  16   6   9      568.70      475.70    164.05 o
  18   6   9      284.75      393.92    159.56 o
  20   6   9      187.68     -271.26    271.26 o
  22   6   9     1477.93     1229.14    212.42 o
  24   6   9      256.56      207.93    207.93 o
 -27   7   9     6720.48     6640.84    334.59 o
 -25   7   9     2977.96     3061.13    255.30 o
 -23   7   9     4577.59     4413.43    273.25 o
 -21   7   9     2566.12     2686.65    212.92 o
 -19   7   9     2618.54     2466.76    205.44 o
 -17   7   9    24523.10    23414.48    454.76 o
 -15   7   9    18201.90    17232.38    380.96 o
 -13   7   9     1224.28     1330.36    167.04 o
 -11   7   9     2302.12     2227.91    167.54 o
  -9   7   9    13075.62    13091.70    307.66 o
  -7   7   9     8628.11     8457.87    253.31 o
  -5   7   9    23042.81    23566.06    384.45 o
  -3   7   9      602.64      584.90    126.65 o
  -1   7   9      969.17      843.69    141.11 o
   1   7   9    20509.47    20653.53    367.99 o
   3   7   9    11189.82    11343.48    283.23 o
   5   7   9     5934.56     6076.39    226.88 o
   7   7   9     1536.71     1688.88    162.56 o
   9   7   9    13166.82    13335.04    324.11 o
  11   7   9    25064.26    24576.30    448.27 o
  13   7   9     3313.02     3244.13    215.41 o
  15   7   9     1851.82     2135.16    196.46 o
  17   7   9      915.13      652.72    190.98 o
  19   7   9     8631.81     8862.27    343.56 o
  21   7   9     6373.46     6298.78    309.15 o
  23   7   9     2541.75     2519.11    267.77 o
 -26   8   9        1.89     -122.66    278.74 o
 -24   8   9     2909.75     3090.55    245.83 o
 -22   8   9      710.57      861.15    201.45 o
 -20   8   9     2381.69     2696.63    221.89 o
 -18   8   9     2913.27     3072.10    237.85 o
 -16   8   9      377.96      607.84    164.05 o
 -14   8   9      624.00      541.02    169.04 o
 -12   8   9       45.46     -221.39    221.39 o
 -10   8   9     2072.03     2149.12    185.99 o
  -8   8   9     3984.55     3972.14    214.41 o
  -6   8   9      259.67      296.69    125.66 o
  -4   8   9        0.56      -24.43    187.99 o
  -2   8   9      820.43      806.79    155.08 o
   0   8   9      133.78      -36.40    175.52 o
   2   8   9    13125.25    12953.08    323.12 o
   4   8   9      473.40      407.39    146.60 o
   6   8   9      207.42      408.38    140.12 o
   8   8   9       31.80      -96.24    222.39 o
  10   8   9      476.30      324.11    171.53 o
  12   8   9     6031.00     5813.11    275.75 o
  14   8   9      282.64      112.69    226.88 o
  16   8   9      113.65       33.91    237.85 o
  18   8   9      595.82      581.91    193.97 o
  20   8   9      569.92      931.45    197.46 o
  22   8   9     1826.90     1605.61    241.84 o
 -23   9   9     3082.41     3124.96    268.27 o
 -21   9   9     1051.35      716.04    218.40 o
 -19   9   9     1327.54     1541.29    203.44 o
 -17   9   9     8797.80     8554.11    327.11 o
 -15   9   9     4384.28     4427.89    256.80 o
 -13   9   9     1082.54     1147.86    187.49 o
 -11   9   9      315.16        0.00    226.88 o
  -9   9   9    16666.44    16515.84    392.93 o
  -7   9   9     5051.92     5313.97    246.83 o
  -5   9   9    14647.45    15497.63    372.48 o
  -3   9   9      577.81      595.37    163.05 o
  -1   9   9     1126.95      766.90    180.51 o
   1   9   9    18876.23    18865.92    406.39 o
   3   9   9     6635.29     6154.67    270.26 o
   5   9   9     2468.20     2146.63    209.93 o
   7   9   9      126.63      373.48    133.63 o
   9   9   9     3760.52     4041.95    238.85 o
  11   9   9     9303.57     9114.08    333.59 o
  13   9   9     3434.35     3409.18    242.84 o
  15   9   9      522.01      486.67    192.47 o
  17   9   9      499.86      457.75    204.94 o
  19   9   9     4892.00     5246.65    308.66 o
 -20  10   9     1528.03     1604.61    227.38 o
 -18  10   9     1929.63     1926.23    217.90 o
 -16  10   9      164.90     -126.65    287.21 o
 -14  10   9      773.59      913.00    189.98 o
 -12  10   9      479.83      460.74    180.51 o
 -10  10   9      742.17     1186.26    176.02 o
  -8  10   9     3495.24     3677.94    238.85 o
  -6  10   9     1573.51     1743.73    193.97 o
  -4  10   9       57.00      -15.46    231.37 o
  -2  10   9      389.44      782.86    167.54 o
   0  10   9     1182.01     1176.28    187.99 o
   2  10   9     5715.95     5455.58    278.24 o
   4  10   9       95.45       96.24    232.86 o
   6  10   9     1185.54     1188.25    208.93 o
   8  10   9      593.75      716.04    181.01 o
  10  10   9     2420.37     2406.92    230.87 o
  12  10   9     1682.24     1865.40    229.37 o
  14  10   9      632.28      773.88    208.43 o
  16  10   9     1067.34     1565.72    226.38 o
 -17  11   9     4817.49     4912.07    307.66 o
 -15  11   9     1010.83      887.57    227.88 o
 -13  11   9     1141.04      590.39    220.40 o
 -11  11   9      280.32      184.50    288.71 o
  -9  11   9     9139.68     9461.13    358.52 o
  -7  11   9     3593.80     4076.35    257.80 o
  -5  11   9     3206.99     3204.24    247.82 o
  -3  11   9       24.34      312.65    162.06 o
  -1  11   9      781.22      721.03    194.97 o
   1  11   9     9832.47     9974.23    353.03 o
   3  11   9     3714.21     4161.12    258.29 o
   5  11   9     1764.33     1819.53    226.88 o
   7  11   9       28.92     -167.04    255.30 o
   9  11   9     1041.70      680.64    216.41 o
  11  11   9     6978.23     7433.18    345.56 o
  13  11   9     3693.22     3899.34    292.20 o
 -12  12   9      152.82      124.16    263.78 o
 -10  12   9      258.08        0.00    214.41 o
  -8  12   9     4461.67     4667.24    306.66 o
  -6  12   9       53.37       58.84    192.97 o
  -4  12   9       71.92       77.29    245.33 o
  -2  12   9       16.46      212.92    245.33 o
   0  12   9      219.47     -155.08    283.72 o
   2  12   9     4090.46     4162.62    282.73 o
   4  12   9      636.52      716.04    209.43 o
   6  12   9        8.34      223.39    252.81 o
   8  12   9       72.94     -291.70    317.13 o
 -32   0  10    13287.28    12945.60    424.84 o
 -30   0  10      601.01      775.38    190.48 o
 -28   0  10      169.08      197.96    232.36 o
 -26   0  10     3058.73     2887.11    225.38 o
 -24   0  10    11523.28    11143.03    325.61 o
 -22   0  10    20423.04    20330.91    389.44 o
 -20   0  10     7406.03     7720.39    238.85 o
 -18   0  10     2227.11     2533.57    152.58 o
 -16   0  10    26589.58    24409.76    363.51 o
 -14   0  10    12405.35    12474.89    248.32 o
 -12   0  10    17534.04    17734.51    279.24 o
 -10   0  10     8367.80     8605.47    195.47 o
  -8   0  10   126433.07   131397.22    942.92 o
  -6   0  10    43330.42    41958.77    404.89 o
  -4   0  10    85938.82    89214.57    743.47 o
  -2   0  10    11022.42    12280.42    202.95 o
   0   0  10    14164.20    16956.64    239.84 o
   2   0  10   139275.08   155319.31   1008.74 o
   4   0  10    78941.82    82594.17    767.40 o
   6   0  10    33471.57    35031.71    370.99 o
   8   0  10       19.70     -124.66    124.66 o
  10   0  10     8996.04     9370.38    224.89 o
  12   0  10     4858.28     4983.37    191.48 o
  14   0  10    30337.67    29803.51    429.33 o
  16   0  10     2510.75     2355.56    167.54 o
  18   0  10      187.91      104.71    133.63 o
  20   0  10     3592.82     3637.06    227.88 o
  22   0  10     6645.96     6602.95    278.74 o
  24   0  10    19538.29    19204.49    454.76 o
  26   0  10       93.33      187.99    182.00 o
  28   0  10     1168.93     1157.34    216.91 o
 -33   1  10      224.82      474.20    209.43 o
 -31   1  10      204.82       56.84    272.75 o
 -29   1  10      152.28     -121.67    268.77 o
 -27   1  10      105.03      -95.24    205.94 o
 -25   1  10      241.55      232.36    153.08 o
 -23   1  10      370.52      634.76    129.65 o
 -21   1  10       32.93      216.41    123.16 o
 -19   1  10     1355.07     1246.09    139.62 o
 -17   1  10     1698.63     1543.28    131.14 o
 -15   1  10      227.99      373.98     97.23 o
 -13   1  10      289.89      291.20     93.74 o
 -11   1  10     1998.37     2135.66    122.17 o
  -9   1  10     6237.87     6130.24    167.04 o
  -7   1  10        0.52      138.62     72.30 o
  -5   1  10     1079.25     1219.17     95.74 o
  -3   1  10     5102.51     5644.57    150.59 o
  -1   1  10     1741.04     1995.04    107.71 o
   1   1  10     8254.16     9828.13    193.47 o
   3   1  10      644.88      571.94     92.25 o
   5   1  10        0.57        0.00    119.17 o
   7   1  10        2.85       38.89     83.77 o
   9   1  10      604.30      770.89    102.22 o
  11   1  10        3.63       89.75     93.25 o
  13   1  10        0.25       41.39    151.59 o
  15   1  10      957.86     1040.16    129.15 o
  17   1  10      667.83      704.07    141.61 o
  19   1  10       86.09      -96.74    202.45 o
  21   1  10       28.92     -212.92    212.92 o
  23   1  10        0.04      306.66    164.05 o
  25   1  10      353.65      651.72    184.00 o
  27   1  10       58.08      157.57    270.26 o
 -32   2  10    10913.05    11510.03    410.88 o
 -30   2  10      800.45      718.04    200.45 o
 -28   2  10      582.14      895.05    174.02 o
 -26   2  10     2007.23     2102.25    191.48 o
 -24   2  10    10940.99    10381.12    322.12 o
 -22   2  10    15145.55    15111.18    349.54 o
 -20   2  10     6891.98     6473.30    232.36 o
 -18   2  10     7150.74     7262.64    230.87 o
 -16   2  10    39667.58    37381.29    448.27 o
 -14   2  10    17854.34    16718.29    294.20 o
 -12   2  10    25438.76    24619.18    334.59 o
 -10   2  10     7391.51     7173.88    188.98 o
  -8   2  10    45183.60    43373.41    441.29 o
  -6   2  10    39808.18    37428.66    366.50 o
  -4   2  10    53899.37    52211.24    516.09 o
  -2   2  10    10379.13    10903.19    201.95 o
   0   2  10     1704.55     1977.59    115.68 o
   2   2  10   102449.55   108820.46    880.59 o
   4   2  10    67398.73    69172.37    630.78 o
   6   2  10    18773.94    19193.02    289.21 o
   8   2  10     2089.71     1787.11    131.64 o
  10   2  10    10134.65    10083.93    237.85 o
  12   2  10     7811.97     7590.25    227.88 o
  14   2  10    51101.80    46799.54    541.52 o
  16   2  10      981.94      913.50    148.59 o
  18   2  10       15.05       19.95    127.15 o
  20   2  10     3906.73     4013.53    232.36 o
  22   2  10     2870.69     3285.52    224.89 o
  24   2  10    14088.53    13317.59    402.40 o
  26   2  10       77.41     -134.13    264.78 o
 -31   3  10       43.31      441.79    186.99 o
 -29   3  10     1127.87     1246.59    205.44 o
 -27   3  10        0.37     -240.84    240.84 o
 -25   3  10      150.30      312.15    146.60 o
 -23   3  10      771.54      390.43    165.05 o
 -21   3  10       28.53     -166.05    173.53 o
 -19   3  10     3320.07     3452.06    183.50 o
 -17   3  10      262.60      288.71    112.69 o
 -15   3  10     2237.02     2110.23    141.11 o
 -13   3  10       15.73        8.98    153.58 o
 -11   3  10     7105.15     6570.04    191.98 o
  -9   3  10      475.53      316.63     93.25 o
  -7   3  10      838.95      781.36     99.23 o
  -5   3  10      302.23      107.21    131.14 o
  -3   3  10     2297.76     2366.03    124.16 o
  -1   3  10     6040.64     5538.86    164.05 o
   1   3  10    12706.57    13844.15    239.84 o
   3   3  10     2969.98     2857.69    131.64 o
   5   3  10    17712.26    16023.69    274.75 o
   7   3  10       87.35      121.17     99.73 o
   9   3  10     1330.28     1267.04    126.65 o
  11   3  10     7214.23     6739.57    218.90 o
  13   3  10     2537.14     2395.45    159.07 o
  15   3  10      487.72      365.00    139.12 o
  17   3  10      167.72      -79.78    184.00 o
  19   3  10       75.40       43.38    205.94 o
  21   3  10     1221.26     1037.66    185.99 o
  23   3  10      523.48      500.63    188.48 o
  25   3  10      168.99       18.95    280.23 o
  27   3  10       49.03       40.89    275.25 o
 -30   4  10     2744.22     3351.84    261.29 o
 -28   4  10     1047.73     1048.13    196.96 o
 -26   4  10     4974.26     5774.71    270.76 o
 -24   4  10    12133.99    11917.41    349.54 o
 -22   4  10     5023.75     5131.97    238.35 o
 -20   4  10     1870.82     1670.43    169.54 o
 -18   4  10     5440.60     5229.70    214.91 o
 -16   4  10    16948.72    16140.37    324.11 o
 -14   4  10    11621.50    10763.57    265.77 o
 -12   4  10    36173.16    33531.32    422.35 o
 -10   4  10     4307.68     4432.38    169.04 o
  -8   4  10    25512.95    23999.88    336.08 o
  -6   4  10    84702.69    80874.87    723.52 o
  -4   4  10    46782.51    45723.98    442.29 o
  -2   4  10     3282.39     3227.18    143.11 o
   0   4  10       75.67       19.95     89.75 o
   2   4  10    45751.63    46570.66    455.26 o
   4   4  10    15268.63    15254.79    276.74 o
   6   4  10    15456.08    15431.81    287.21 o
   8   4  10     1128.53      898.54    126.16 o
  10   4  10     1214.24     1046.64    137.62 o
  12   4  10    14700.28    14819.98    321.12 o
  14   4  10    32316.14    30232.34    469.22 o
  16   4  10     1786.31     1722.29    173.03 o
  18   4  10      434.29      682.13    146.10 o
  20   4  10     2769.24     2469.25    216.91 o
  22   4  10    10130.12     9735.38    348.55 o
  24   4  10     7331.67     7366.86    315.64 o
  26   4  10      934.63      826.74    205.94 o
 -29   5  10     2304.40     2622.33    246.33 o
 -27   5  10       28.29      -89.75    249.82 o
 -25   5  10     1038.34      913.50    188.98 o
 -23   5  10     1997.21     2402.43    188.98 o
 -21   5  10     1419.51     1391.20    176.02 o
 -19   5  10     1825.28     1754.70    169.04 o
 -17   5  10      945.47      951.40    145.60 o
 -15   5  10      470.62      545.01    131.14 o
 -13   5  10     6253.48     6110.79    213.42 o
 -11   5  10     4300.00     4243.90    184.00 o
  -9   5  10      562.58      636.26    111.69 o
  -7   5  10     5365.76     4733.06    184.00 o
  -5   5  10     2383.92     2054.88    147.10 o
  -3   5  10     4236.27     4388.50    173.53 o
  -1   5  10      116.52      123.16    150.09 o
   1   5  10     8765.13     9917.38    232.86 o
   3   5  10     4677.30     5143.94    183.50 o
   5   5  10     8003.93     8730.13    233.36 o
   7   5  10     2019.92     2130.67    155.57 o
   9   5  10      378.64      459.74    115.19 o
  11   5  10     6273.14     6244.43    227.38 o
  13   5  10       49.29     -197.96    197.96 o
  15   5  10      915.54      878.10    157.57 o
  17   5  10      106.90      117.68    223.39 o
  19   5  10      651.98     1010.74    178.01 o
  21   5  10     1660.88     1567.21    203.94 o
  23   5  10      212.82      186.49    280.23 o
  25   5  10       93.03     -297.69    297.69 o
 -28   6  10     1705.68     1461.50    226.38 o
 -26   6  10     4025.04     4235.42    261.78 o
 -24   6  10    10436.65    10608.00    362.01 o
 -22   6  10     3584.14     3074.09    234.36 o
 -20   6  10     1814.26     1609.60    187.49 o
 -18   6  10     3185.43     3227.67    196.96 o
 -16   6  10    15223.13    14887.29    341.57 o
 -14   6  10    11733.09    11830.15    305.17 o
 -12   6  10    22168.95    20747.27    376.47 o
 -10   6  10       11.39      188.98    108.20 o
  -8   6  10     5776.68     5722.85    203.44 o
  -6   6  10    51838.90    50381.24    535.04 o
  -4   6  10    10659.12    11590.81    267.77 o
  -2   6  10     7159.57     7857.52    226.38 o
   0   6  10      636.45      828.24    122.66 o
   2   6  10    11864.00    12252.00    283.23 o
   4   6  10    17623.16    17920.50    339.57 o
   6   6  10    11088.89    11541.94    282.73 o
   8   6  10     1250.35     1330.86    153.08 o
  10   6  10     1826.25     2024.46    163.55 o
  12   6  10    15047.53    15457.73    358.52 o
  14   6  10    15736.31    15350.03    375.97 o
  16   6  10     1686.25     1684.39    199.95 o
  18   6  10       20.01      -98.73    238.85 o
  20   6  10     1310.03     1072.57    203.94 o
  22   6  10     9261.26     9076.18    358.02 o
  24   6  10     4592.28     4664.25    308.66 o
 -27   7  10      121.39      101.22    297.19 o
 -25   7  10     1916.40     1871.38    230.37 o
 -23   7  10     1778.42     2109.23    213.92 o
 -21   7  10      403.30      437.30    180.51 o
 -19   7  10       39.04       77.29    229.87 o
 -17   7  10      363.38      428.83    152.08 o
 -15   7  10     3869.69     4286.28    228.38 o
 -13   7  10     4857.77     4735.55    234.36 o
 -11   7  10      681.27      726.51    141.61 o
  -9   7  10       32.80       95.74    158.57 o
  -7   7  10      647.62      666.68    143.61 o
  -5   7  10     4804.78     5150.42    212.92 o
  -3   7  10     3830.07     3978.62    192.47 o
  -1   7  10        1.73       79.28    175.52 o
   1   7  10     4614.92     4875.17    218.40 o
   3   7  10     2790.63     2823.78    176.02 o
   5   7  10     5557.21     5600.19    230.87 o
   7   7  10     1557.12     1559.24    173.53 o
   9   7  10      113.48     -119.67    207.43 o
  11   7  10     4714.59     4068.38    243.33 o
  13   7  10      398.60      672.66    158.57 o
  15   7  10     1608.06     1417.62    204.44 o
  17   7  10       23.39      331.59    145.10 o
  19   7  10     1545.74     1429.59    216.41 o
  21   7  10     1468.42     1736.25    231.37 o
  23   7  10        1.28     -187.99    278.24 o
 -26   8  10     1397.20     1750.71    220.90 o
 -24   8  10     6220.22     5984.14    322.12 o
 -22   8  10     5457.18     4812.34    299.68 o
 -20   8  10     2169.09     2057.37    214.41 o
 -18   8  10     1854.30     1892.33    200.45 o
 -16   8  10    18080.50    18210.21    426.33 o
 -14   8  10    11145.24    11224.81    339.57 o
 -12   8  10     5855.05     6386.04    252.81 o
 -10   8  10     1089.55      907.52    163.05 o
  -8   8  10       93.75      144.60    176.02 o
  -6   8  10    14139.98    14429.55    341.07 o
  -4   8  10     2646.80     2935.97    196.46 o
  -2   8  10    10115.45     9880.48    284.72 o
   0   8  10     2147.72     2336.11    180.51 o
   2   8  10     8654.77     9208.82    290.71 o
   4   8  10    16956.62    17441.81    377.97 o
   6   8  10     8011.05     8213.54    282.73 o
   8   8  10      194.41      157.57    201.45 o
  10   8  10      954.69      984.31    179.51 o
  12   8  10    11456.60    11502.05    352.04 o
  14   8  10     5933.22     6296.28    282.23 o
  16   8  10     5169.79     6067.41    282.73 o
  18   8  10       28.79     -113.19    277.74 o
  20   8  10      353.08      -40.39    298.68 o
 -23   9  10     1613.80     1897.31    232.86 o
 -21   9  10       13.28      -38.40    248.32 o
 -19   9  10       32.18     -164.55    238.85 o
 -17   9  10      182.37      242.84    245.33 o
 -15   9  10     6527.25     6294.29    290.21 o
 -13   9  10     2504.37     2842.73    220.40 o
 -11   9  10      412.60      528.55    163.05 o
  -9   9  10     1202.96      854.66    196.96 o
  -7   9  10     1160.66     1002.76    176.02 o
  -5   9  10      743.41      951.90    171.03 o
  -3   9  10     4632.13     4821.82    240.34 o
  -1   9  10       41.22      -56.84    210.42 o
   1   9  10        4.60        0.00    199.45 o
   3   9  10       47.90      -43.88    210.92 o
   5   9  10     5569.43     5622.63    264.78 o
   7   9  10     2201.72     2294.73    208.93 o
   9   9  10     1086.72     1011.24    200.95 o
  11   9  10     3134.72     3483.97    246.33 o
  13   9  10       40.71     -142.11    263.28 o
  15   9  10      118.00       74.80    277.74 o
  17   9  10      498.63      276.74    292.20 o
  19   9  10      880.46     1005.25    208.43 o
 -20  10  10      541.77      540.02    218.90 o
 -18  10  10      340.46      203.94    208.43 o
 -16  10  10     4825.69     4342.13    287.71 o
 -14  10  10     5231.98     4985.37    281.73 o
 -12  10  10     2447.19     2121.70    234.36 o
 -10  10  10      971.50      937.94    189.98 o
  -8  10  10      656.12      564.46    177.51 o
  -6  10  10     9945.57     9818.15    343.56 o
  -4  10  10     2272.95     2312.18    217.90 o
  -2  10  10     5179.31     5179.84    266.27 o
   0  10  10     1459.56     1391.69    199.95 o
   2  10  10     2845.17     2924.50    229.87 o
   4  10  10     7493.67     7667.54    304.67 o
   6  10  10     6905.98     6387.04    307.16 o
   8  10  10      289.29      227.88    254.30 o
  10  10  10     1226.88     1273.02    205.94 o
  12  10  10     4814.23     5101.55    304.17 o
  14  10  10     2186.73     1836.48    271.76 o
  16  10  10     4008.11     4066.38    295.69 o
 -17  11  10       36.17       41.39    294.20 o
 -15  11  10     6553.33     6757.02    336.58 o
 -13  11  10      420.94      377.47    208.93 o
 -11  11  10      194.47       56.35    266.77 o
  -9  11  10       29.93     -165.55    271.76 o
  -7  11  10      215.30      270.76    274.25 o
  -5  11  10      499.34      669.17    188.48 o
  -3  11  10     4306.53     3718.83    273.75 o
  -1  11  10     1419.15     1217.67    203.94 o
   1  11  10      619.08      286.72    299.68 o
   3  11  10     1730.31     1854.43    224.89 o
   5  11  10      734.43     1029.68    197.46 o
   7  11  10     1398.25     1552.26    224.89 o
   9  11  10      498.17      618.81    203.44 o
  11  11  10      772.27      661.69    218.40 o
 -10  12  10      244.88      328.60    198.46 o
  -8  12  10      226.33      262.28    305.17 o
  -6  12  10     3367.34     3225.18    270.26 o
  -4  12  10     2166.48     2242.87    236.85 o
  -2  12  10     1228.99     1243.10    211.92 o
   0  12  10      981.39      950.90    219.90 o
   2  12  10     1262.29     1680.90    223.39 o
   4  12  10     2588.04     2316.67    258.79 o
   6  12  10     4654.78     4357.09    307.16 o
 -31   1  11     4031.39     3973.64    280.73 o
 -29   1  11     1873.43     2278.27    215.41 o
 -27   1  11     1956.04     2104.75    198.96 o
 -25   1  11     1803.46     2082.31    184.50 o
 -23   1  11    12753.92    13318.08    334.09 o
 -21   1  11    20396.77    20933.26    389.93 o
 -19   1  11     1751.85     1525.33    155.57 o
 -17   1  11     1978.92     1927.73    149.09 o
 -15   1  11     4150.48     3878.40    166.54 o
 -13   1  11    37546.47    34466.26    405.39 o
 -11   1  11   116558.05   115456.81    984.31 o
  -9   1  11      842.16      879.10    100.72 o
  -7   1  11       12.13       27.92    122.17 o
  -5   1  11    60860.63    61247.54    570.94 o
  -3   1  11    45316.09    47143.10    498.64 o
  -1   1  11    63476.46    69000.34    603.85 o
   1   1  11      433.27      612.33     88.76 o
   3   1  11     8289.49     8501.75    196.46 o
   5   1  11     3346.29     3217.70    140.12 o
   7   1  11    51420.79    52209.75    536.53 o
   9   1  11     6385.94     6773.98    201.95 o
  11   1  11     1927.69     1872.88    139.62 o
  13   1  11    28038.71    27658.87    421.35 o
  15   1  11     7919.24     7981.18    251.81 o
  17   1  11    20654.53    20267.09    402.40 o
  19   1  11     4618.71     4734.06    230.87 o
  21   1  11     2705.15     2625.82    206.44 o
  23   1  11     9484.40     8939.56    340.07 o
  25   1  11     3344.12     3345.35    264.78 o
  27   1  11     5378.02     5484.50    317.63 o
 -32   2  11      399.79      101.22    308.66 o
 -30   2  11      795.07      903.03    200.45 o
 -28   2  11        4.03     -236.85    236.85 o
 -26   2  11       47.34      -46.87    197.96 o
 -24   2  11     2899.47     3042.68    215.41 o
 -22   2  11      355.30      527.06    138.12 o
 -20   2  11      498.02      801.81    133.63 o
 -18   2  11      513.44      497.14    126.16 o
 -16   2  11       22.17     -111.20    161.06 o
 -14   2  11     1092.94      842.20    130.64 o
 -12   2  11      169.29      137.62     97.23 o
 -10   2  11     2621.62     2673.19    135.13 o
  -8   2  11     6935.57     6855.26    183.50 o
  -6   2  11     1713.62     1640.51    111.20 o
  -4   2  11       71.03      -35.40    120.67 o
  -2   2  11       80.40      171.53     83.27 o
   0   2  11     7821.34     8520.70    191.98 o
   2   2  11     6442.49     7071.17    189.48 o
   4   2  11      293.53      510.60     96.74 o
   6   2  11       16.58       41.89    128.65 o
   8   2  11     2887.18     2667.71    148.59 o
  10   2  11      189.81      182.50    109.70 o
  12   2  11      603.68      791.34    113.69 o
  14   2  11     1561.87     1351.80    161.06 o
  16   2  11      417.44      295.19    135.13 o
  18   2  11      314.96      357.52    146.10 o
  20   2  11        1.83     -239.35    239.35 o
  22   2  11       59.77      100.23    231.37 o
  24   2  11        0.61      163.55    241.84 o
  26   2  11      979.49      691.11    223.89 o
 -31   3  11     2943.71     2785.38    270.26 o
 -29   3  11     3268.17     3244.13    259.29 o
 -27   3  11     2155.57     2775.41    213.92 o
 -25   3  11      733.82      780.86    160.56 o
 -23   3  11    14325.55    15015.44    367.50 o
 -21   3  11    17227.75    16092.00    367.00 o
 -19   3  11     4239.49     4068.38    200.95 o
 -17   3  11      100.10      154.58    161.06 o
 -15   3  11     7017.79     6711.15    214.41 o
 -13   3  11    34248.40    31511.84    404.89 o
 -11   3  11    61110.73    56088.64    566.45 o
  -9   3  11      512.05      493.65    100.72 o
  -7   3  11        3.35       71.31    124.66 o
  -5   3  11    16557.92    15648.71    266.77 o
  -3   3  11    57818.77    55755.55    582.41 o
  -1   3  11    36726.31    35679.44    385.94 o
   1   3  11      458.86      540.02     99.23 o
   3   3  11     9630.25     8868.75    216.41 o
   5   3  11    14513.78    14060.06    272.26 o
   7   3  11    60091.37    54938.29    530.05 o
   9   3  11     6490.34     6415.96    210.42 o
  11   3  11        6.12       53.85    169.04 o
  13   3  11    13596.85    12812.97    307.16 o
  15   3  11     4748.77     4534.60    209.93 o
  17   3  11    10780.30    10065.98    308.66 o
  19   3  11     6097.12     5673.99    266.77 o
  21   3  11      415.27      459.74    174.52 o
  23   3  11    10132.63    10035.56    362.01 o
  25   3  11     4246.32     4172.59    281.23 o
 -30   4  11     2133.10     2041.42    235.36 o
 -28   4  11        1.29     -163.05    253.31 o
 -26   4  11        9.61       50.36    226.38 o
 -24   4  11      814.63      826.24    167.04 o
 -22   4  11      850.89     1103.98    162.56 o
 -20   4  11     2939.80     2702.11    196.96 o
 -18   4  11      170.49      -60.83    188.48 o
 -16   4  11     2219.63     2191.51    158.57 o
 -14   4  11     4862.34     4697.16    195.96 o
 -12   4  11      699.55      740.97    115.19 o
 -10   4  11      318.59      518.58    109.20 o
  -8   4  11     2215.69     2131.67    136.13 o
  -6   4  11      998.16     1142.38    110.70 o
  -4   4  11      421.76      756.93    102.22 o
  -2   4  11    10934.83    10623.45    234.36 o
   0   4  11       15.40       63.33     83.77 o
   2   4  11    22969.77    24235.23    347.05 o
   4   4  11     7585.35     7713.41    216.91 o
   6   4  11       14.38      -57.84    154.58 o
   8   4  11      366.72      477.69    110.70 o
  10   4  11      226.83       88.26    165.05 o
  12   4  11        9.40      207.93    115.19 o
  14   4  11     1478.57     1368.26    165.55 o
  16   4  11     2884.04     2573.96    206.93 o
  18   4  11      514.66       29.92    243.33 o
  20   4  11        6.88     -222.89    222.89 o
  22   4  11      231.56      177.02    175.52 o
  24   4  11      123.61      210.92    285.22 o
 -29   5  11     4825.84     4858.22    300.68 o
 -27   5  11     1456.14     1537.30    200.95 o
 -25   5  11      551.12      572.93    173.03 o
 -23   5  11     8004.28     8393.05    309.15 o
 -21   5  11    10706.32    10701.24    321.12 o
 -19   5  11     7787.29     7599.22    262.28 o
 -17   5  11       31.19      163.05    168.54 o
 -15   5  11     7587.95     6918.08    238.85 o
 -13   5  11    24549.20    22983.16    381.96 o
 -11   5  11    18168.86    17255.32    325.11 o
  -9   5  11       18.44      -49.86    131.14 o
  -7   5  11       29.84       38.40    149.59 o
  -5   5  11    11185.01    10924.13    252.81 o
  -3   5  11    78792.29    77042.84    765.91 o
  -1   5  11    38895.76    38947.51    451.76 o
   1   5  11       82.63       42.88    108.70 o
   3   5  11     4977.22     5429.65    197.96 o
   5   5  11    20304.88    21107.29    352.54 o
   7   5  11    16273.64    16354.28    328.10 o
   9   5  11     6807.62     6834.31    233.86 o
  11   5  11      463.13      196.46    211.92 o
  13   5  11     1428.63     1204.71    168.04 o
  15   5  11    12483.91    11624.22    329.60 o
  17   5  11     6021.19     5711.38    265.77 o
  19   5  11     5758.70     5116.51    285.22 o
  21   5  11     1674.93     1761.18    215.91 o
  23   5  11     7187.17     6795.92    340.07 o
 -28   6  11        8.50      148.59    187.49 o
 -26   6  11        4.66      202.95    262.78 o
 -24   6  11     1136.48      763.91    194.97 o
 -22   6  11      306.41      415.86    157.57 o
 -20   6  11     3291.54     2946.94    216.91 o
 -18   6  11       88.88     -125.66    194.97 o
 -16   6  11     1696.43     1945.18    165.55 o
 -14   6  11     1058.19     1074.56    147.60 o
 -12   6  11       65.60       59.34    120.67 o
 -10   6  11     4441.80     4102.28    198.46 o
  -8   6  11      895.41     1046.14    142.11 o
  -6   6  11     1441.26     1486.93    149.09 o
  -4   6  11     1048.09     1193.74    135.13 o
  -2   6  11     2171.64     2210.46    155.57 o
   0   6  11      221.68      279.74    122.66 o
   2   6  11     8832.53     9155.96    257.80 o
   4   6  11     7866.03     7964.22    250.81 o
   6   6  11     1011.74      973.34    151.09 o
   8   6  11      573.14      557.97    142.61 o
  10   6  11      142.67      376.47    131.64 o
  12   6  11      639.20      753.44    152.58 o
  14   6  11     1294.59     1158.83    173.53 o
  16   6  11     3695.61     3573.23    228.38 o
  18   6  11      348.16       16.95    288.21 o
  20   6  11       28.04      109.20    271.76 o
  22   6  11      224.48      470.21    182.50 o
 -27   7  11      730.79      867.13    210.92 o
 -25   7  11     1140.22     1163.82    209.43 o
 -23   7  11     8128.59     7996.14    331.59 o
 -21   7  11     7644.48     7609.69    317.13 o
 -19   7  11     9028.07     8490.78    309.65 o
 -17   7  11      136.72     -148.10    202.95 o
 -15   7  11     2315.57     2086.79    194.47 o
 -13   7  11    26483.70    25764.55    456.25 o
 -11   7  11     6755.41     6338.67    244.33 o
  -9   7  11     4702.61     4884.15    215.41 o
  -7   7  11     2506.06     2484.21    168.04 o
  -5   7  11     2230.62     2411.91    173.53 o
  -3   7  11    32361.44    32652.72    471.71 o
  -1   7  11     4471.66     4480.25    215.41 o
   1   7  11      365.66      422.35    141.11 o
   3   7  11     2172.89     2158.10    171.03 o
   5   7  11    19600.86    19586.45    386.94 o
   7   7  11    22939.17    24436.19    438.80 o
   9   7  11     8887.10     9240.23    302.17 o
  11   7  11      662.67      902.53    158.07 o
  13   7  11     3557.07     3641.54    229.87 o
  15   7  11    10076.21     9487.06    334.59 o
  17   7  11     2060.48     1794.09    222.89 o
  19   7  11     2261.89     2337.61    250.32 o
  21   7  11      108.96      -59.84    270.76 o
 -24   8  11        6.43      296.19    186.99 o
 -22   8  11        8.15     -264.78    264.78 o
 -20   8  11     3234.82     3124.96    242.84 o
 -18   8  11      209.27      372.48    172.53 o
 -16   8  11     3140.34     3245.63    227.38 o
 -14   8  11      218.31      209.93    147.60 o
 -12   8  11      716.46      625.29    167.54 o
 -10   8  11      996.27     1012.73    153.08 o
  -8   8  11        2.11     -135.13    184.99 o
  -6   8  11     2982.37     2871.65    203.44 o
  -4   8  11      669.16      844.19    151.09 o
  -2   8  11     2114.66     2163.58    177.02 o
   0   8  11     1212.03     1192.74    173.03 o
   2   8  11     4867.43     4383.02    233.36 o
   4   8  11     4042.09     4097.30    234.86 o
   6   8  11     4157.63     4640.81    239.35 o
   8   8  11        7.57      221.89    227.88 o
  10   8  11      123.81     -185.99    251.81 o
  12   8  11      387.61       65.32    260.79 o
  14   8  11     2361.67     2229.40    231.87 o
  16   8  11     2474.20     2289.24    236.35 o
  18   8  11      258.20      116.18    296.19 o
  20   8  11       11.45      195.96    185.99 o
 -23   9  11     4765.65     5010.80    302.67 o
 -21   9  11     4005.62     3613.62    289.21 o
 -19   9  11     4342.71     4270.32    265.77 o
 -17   9  11        0.22       70.31    238.85 o
 -15   9  11      770.93      858.15    186.49 o
 -13   9  11    12311.42    11468.64    368.99 o
 -11   9  11     5892.86     5762.24    273.25 o
  -9   9  11     6241.35     6916.59    270.76 o
  -7   9  11     2337.20     2393.95    205.94 o
  -5   9  11     6695.23     6984.40    272.75 o
  -3   9  11    11748.00    12441.98    338.08 o
  -1   9  11     2493.79     2758.96    203.44 o
   1   9  11        2.03       29.42    199.45 o
   3   9  11      286.21      316.63    178.01 o
   5   9  11    11459.56    11714.47    348.05 o
   7   9  11     4593.62     4349.11    261.78 o
   9   9  11     8980.56     9213.81    335.08 o
  11   9  11      449.04      399.41    194.47 o
  13   9  11     1428.53     1138.39    223.89 o
  15   9  11    13088.68    13276.20    427.83 o
  17   9  11     1319.36     1112.96    248.32 o
 -20  10  11     3614.58     3375.27    287.21 o
 -18  10  11       48.06      196.46    248.82 o
 -16  10  11      601.18      743.97    190.48 o
 -14  10  11      173.42      108.70    251.31 o
 -12  10  11      858.80     1095.50    190.48 o
 -10  10  11     2810.02     2761.45    241.84 o
  -8  10  11       19.51      141.61    163.05 o
  -6  10  11     1512.11     1453.53    206.44 o
  -4  10  11     2568.25     2378.50    227.88 o
  -2  10  11       90.50      179.01    154.08 o
   0  10  11     1332.88      957.88    203.94 o
   2  10  11       37.50      166.05    246.33 o
   4  10  11      951.62     1116.95    198.96 o
   6  10  11     6331.29     6306.26    306.66 o
   8  10  11      111.17      125.66    271.26 o
  10  10  11      663.20      726.01    189.48 o
  12  10  11      122.96      213.42    192.47 o
  14  10  11     2352.69     2201.98    247.32 o
 -15  11  11     1511.74     1893.82    231.37 o
 -13  11  11     4891.32     5128.48    305.66 o
 -11  11  11     1699.61     1793.60    231.87 o
  -9  11  11     3522.91     3321.42    262.78 o
  -7  11  11     1254.70     1284.99    213.42 o
  -5  11  11     2160.86     2660.72    222.39 o
  -3  11  11     5382.74     6032.51    299.68 o
  -1  11  11     1829.27     1658.96    217.90 o
   1  11  11     1594.53     1709.82    228.38 o
   3  11  11     1811.28     1568.21    231.87 o
   5  11  11     5864.51     5398.24    324.11 o
   7  11  11     2485.65     2381.49    264.78 o
   9  11  11     1791.20     1734.26    237.85 o
  11  11  11        2.27     -315.14    315.14 o
 -10  12  11     1614.30     1300.44    241.34 o
  -8  12  11      388.45      633.77    203.94 o
  -6  12  11      941.22      747.46    221.89 o
  -4  12  11     1862.34     1465.49    241.34 o
  -2  12  11       17.03       19.95    246.33 o
   0  12  11      653.82      614.82    224.89 o
   2  12  11      298.28      223.89    294.20 o
   4  12  11      345.98      185.99    297.69 o
 -32   0  12       87.33     -241.34    282.73 o
 -30   0  12     4073.23     5202.28    269.76 o
 -28   0  12    16426.49    16435.56    431.82 o
 -26   0  12      862.62      883.09    170.04 o
 -24   0  12       19.78     -172.03    204.94 o
 -22   0  12     9994.27    10519.24    301.68 o
 -20   0  12     9078.78     8629.41    269.26 o
 -18   0  12    31654.00    31641.48    443.79 o
 -16   0  12      986.96      720.53    123.66 o
 -14   0  12      633.51      682.63    116.18 o
 -12   0  12    56316.92    54298.04    553.49 o
 -10   0  12    24378.82    23887.19    333.59 o
  -8   0  12   153706.47   155062.02   1113.46 o
  -6   0  12     2257.57     2195.00    120.67 o
  -4   0  12    45362.66    49071.32    473.70 o
  -2   0  12    36760.93    39785.22    390.93 o
   0   0  12     7943.05     7855.02    190.48 o
   2   0  12    17555.51    19058.39    285.72 o
   4   0  12     8115.72     8124.29    205.44 o
   6   0  12    37080.63    37872.95    423.34 o
  10   0  12    12775.89    12701.27    275.25 o
  12   0  12      892.05      764.91    127.15 o
  14   0  12       33.10       47.87    173.03 o
  16   0  12    20030.74    19011.02    391.93 o
  18   0  12    26167.06    26103.63    474.20 o
  20   0  12     2782.17     2211.45    211.92 o
  22   0  12      681.16      746.46    178.51 o
  24   0  12      399.99      414.87    186.99 o
  26   0  12     6702.95     6980.41    327.60 o
 -31   1  12      385.75     -251.81    292.20 o
 -29   1  12        9.64     -265.27    265.27 o
 -27   1  12       36.63      114.69    216.91 o
 -25   1  12      896.03      971.34    170.53 o
 -23   1  12      172.97      193.47    138.12 o
 -21   1  12      171.94      323.12    130.14 o
 -19   1  12       51.35      -69.81    171.03 o
 -17   1  12      233.43      171.03    117.18 o
 -15   1  12      941.14      668.67    123.16 o
 -13   1  12      210.25      195.47    102.72 o
 -11   1  12     4155.64     4363.57    167.04 o
  -9   1  12      245.69      425.84     95.24 o
  -7   1  12        0.63      174.52     78.78 o
  -5   1  12     1294.50     1342.83    106.71 o
  -3   1  12        3.93       -7.48    109.70 o
  -1   1  12     1447.27     1330.36    124.66 o
   1   1  12      753.47      999.77    105.71 o
   3   1  12     2805.08     3045.17    147.60 o
   5   1  12       71.12      169.04     88.76 o
   7   1  12        9.60      190.48     94.24 o
   9   1  12      158.15      284.22    100.23 o
  11   1  12      107.08      -42.38    165.55 o
  13   1  12        9.34       92.75    148.10 o
  15   1  12      195.57       37.90    198.96 o
  17   1  12      249.15      275.25    136.63 o
  19   1  12      615.78      510.11    166.54 o
  21   1  12        1.48      392.43    149.59 o
  23   1  12      260.70      417.86    179.51 o
  25   1  12       11.80       38.40    247.32 o
 -32   2  12       77.49       81.78    253.81 o
 -30   2  12     3824.51     4157.13    281.23 o
 -28   2  12    12212.47    12686.31    382.45 o
 -26   2  12     1059.94     1238.11    188.48 o
 -24   2  12      161.66     -102.72    189.98 o
 -22   2  12     4470.93     4529.12    225.88 o
 -20   2  12    17774.39    16684.38    355.53 o
 -18   2  12    35392.46    32636.76    469.22 o
 -16   2  12     8389.11     7892.42    232.36 o
 -14   2  12     6662.53     6066.91    207.43 o
 -12   2  12    43479.00    40721.16    448.27 o
 -10   2  12    18957.52    18227.66    295.19 o
  -8   2  12    54951.59    53932.04    533.54 o
  -6   2  12     3186.08     2982.84    141.61 o
  -4   2  12    22177.81    23090.86    312.65 o
   0   2  12    27077.49    27968.03    348.55 o
   2   2  12    15724.86    17392.44    282.73 o
   4   2  12     5580.05     5396.74    182.50 o
   6   2  12    75654.02    74890.73    739.48 o
   8   2  12     5632.64     5629.11    197.96 o
  10   2  12    19848.07    19250.37    343.56 o
  12   2  12      371.30      578.92    120.67 o
  14   2  12      913.96      874.61    140.62 o
  16   2  12    13110.42    12400.09    338.57 o
  18   2  12    18264.32    17512.62    397.41 o
  20   2  12     3098.70     3053.65    226.88 o
  22   2  12      187.00      563.46    162.56 o
  24   2  12      422.17      114.69    288.71 o
  26   2  12     6374.18     5822.08    345.06 o
 -31   3  12     1078.89     1111.96    220.90 o
 -29   3  12       15.99      207.43    225.38 o
 -27   3  12       17.78      191.48    236.35 o
 -25   3  12        2.31      -64.32    205.44 o
 -23   3  12       66.74     -162.56    205.44 o
 -21   3  12     1613.87     1907.78    170.04 o
 -19   3  12      211.55      295.69    129.65 o
 -17   3  12      575.19      767.90    126.65 o
 -15   3  12      687.12      814.77    128.15 o
 -13   3  12     5037.82     4921.04    191.98 o
 -11   3  12     6694.73     6515.68    203.94 o
  -9   3  12      794.98      792.83    118.18 o
  -7   3  12      617.15      516.09    113.69 o
  -5   3  12     9363.39     9042.28    218.90 o
  -3   3  12      416.51      572.93    108.70 o
  -1   3  12     1868.29     2168.57    131.64 o
   1   3  12    10695.34    11640.17    244.83 o
   3   3  12     2145.85     2628.31    140.12 o
   5   3  12     4082.42     4212.98    172.53 o
   7   3  12      424.00      381.46    116.18 o
   9   3  12     3313.92     3151.88    165.55 o
  11   3  12      223.76      399.91    123.16 o
  13   3  12     2753.73     2750.48    187.99 o
  15   3  12     6612.52     6380.55    249.32 o
  17   3  12     3228.54     2745.99    218.90 o
  19   3  12     2752.96     2476.23    210.42 o
  21   3  12       14.60      156.07    238.35 o
  23   3  12       21.92     -169.04    249.82 o
  25   3  12      322.20      142.11    286.72 o
 -30   4  12     3150.50     3031.71    270.26 o
 -28   4  12    12136.48    12388.13    407.39 o
 -26   4  12     3181.91     2942.95    242.34 o
 -24   4  12       52.27     -239.35    239.35 o
 -22   4  12     1644.10     1459.51    195.47 o
 -20   4  12    15552.54    15065.81    359.52 o
 -18   4  12    21651.49    20469.03    396.91 o
 -16   4  12     5351.37     5219.73    224.39 o
 -14   4  12     3127.73     3084.07    176.52 o
 -12   4  12    21196.14    19561.51    350.04 o
 -10   4  12    10017.66    10000.66    251.31 o
  -8   4  12    38573.17    36674.22    439.80 o
  -6   4  12      132.16      138.12    147.10 o
  -4   4  12    12739.04    11521.50    255.80 o
  -2   4  12    42461.17    40885.71    451.27 o
   0   4  12    18610.69    18674.94    320.62 o
   2   4  12    11957.57    13601.81    275.25 o
   4   4  12      571.17      597.87    122.17 o
   6   4  12    17980.09    17099.74    325.61 o
   8   4  12    16827.06    15700.57    329.60 o
  10   4  12    15404.64    13982.77    318.13 o
  12   4  12     4376.98     3962.17    214.41 o
  14   4  12      307.56      -13.46    208.93 o
  16   4  12     7104.07     7072.16    278.24 o
  18   4  12    17266.16    16027.18    400.90 o
  20   4  12     1279.28     1112.46    195.47 o
  22   4  12      418.15      829.73    170.53 o
  24   4  12      673.15      896.55    214.91 o
 -29   5  12       20.19     -304.17    304.17 o
 -27   5  12      253.22      169.04    277.74 o
 -25   5  12       29.76     -271.26    271.26 o
 -23   5  12        1.17      -64.82    232.36 o
 -21   5  12     6394.76     6191.57    276.74 o
 -19   5  12      115.85     -220.90    220.90 o
 -17   5  12      393.11      196.96    145.60 o
 -15   5  12      614.63      609.33    145.60 o
 -13   5  12     1035.13      812.78    145.10 o
 -11   5  12     3180.26     2808.32    175.52 o
  -9   5  12     1433.66     1274.02    149.09 o
  -7   5  12     1031.72     1003.76    131.14 o
  -5   5  12     7828.32     8236.48    231.87 o
  -3   5  12     2343.65     2531.58    161.56 o
  -1   5  12      132.65      220.90    114.19 o
   1   5  12    10302.00    10837.37    268.27 o
   3   5  12     5915.33     6264.87    218.90 o
   5   5  12      606.15      489.66    133.14 o
   7   5  12      204.60      283.72    123.66 o
   9   5  12     3320.52     3271.55    194.97 o
  11   5  12      293.33      117.68    203.94 o
  13   5  12      990.89      951.40    161.56 o
  15   5  12     2762.30     2657.73    202.95 o
  17   5  12     1380.51     1355.79    196.46 o
  19   5  12     2492.22     2388.97    232.86 o
  21   5  12        4.81        0.00    246.83 o
  23   5  12       45.13      161.06    276.24 o
 -28   6  12     7452.01     7670.03    346.55 o
 -26   6  12     5930.48     6446.37    329.60 o
 -24   6  12      147.20       97.73    175.02 o
 -22   6  12      425.35      257.30    182.00 o
 -20   6  12    16232.01    16200.70    394.92 o
 -18   6  12     7243.27     7067.68    273.25 o
 -16   6  12     6382.98     6312.24    257.30 o
 -14   6  12     1933.98     1452.53    170.53 o
 -12   6  12     5806.38     5931.28    230.37 o
 -10   6  12    14230.83    14147.32    322.62 o
  -8   6  12    11236.08    10841.86    289.21 o
  -6   6  12     1379.02     1466.49    151.09 o
  -4   6  12     9600.38     9874.00    271.26 o
  -2   6  12    25219.12    27019.12    413.87 o
   0   6  12    20323.60    20671.48    374.48 o
   2   6  12     5249.28     5302.00    209.43 o
   4   6  12      108.73      -35.40    188.48 o
   6   6  12     4758.64     5031.74    213.92 o
   8   6  12    24615.29    23646.34    435.31 o
  10   6  12    13727.31    13477.65    344.56 o
  12   6  12     5143.88     5261.11    248.32 o
  14   6  12     1722.58     2026.46    199.45 o
  16   6  12     5099.23     4836.28    262.28 o
  18   6  12     8970.19     8860.77    329.60 o
  20   6  12     1656.00     1651.48    232.36 o
  22   6  12       84.04      183.00    261.29 o
 -27   7  12      297.16      395.92    209.43 o
 -25   7  12      582.86      916.99    193.47 o
 -23   7  12       48.06     -219.40    236.85 o
 -21   7  12     5145.02     5059.67    279.24 o
 -19   7  12      424.52      396.42    176.52 o
 -17   7  12      165.61      122.17    164.05 o
 -15   7  12      499.65      398.91    155.08 o
 -13   7  12       71.68      345.56    138.12 o
 -11   7  12     1656.68     1706.33    172.53 o
  -9   7  12     1247.76     1457.51    155.57 o
  -7   7  12     1068.44     1209.19    152.08 o
  -5   7  12     3001.78     2912.04    197.96 o
  -3   7  12     1040.55     1129.41    156.07 o
  -1   7  12     2613.41     2626.82    183.00 o
   1   7  12     7951.37     8142.74    277.24 o
   3   7  12     2943.45     3283.02    199.95 o
   5   7  12      805.59     1073.56    162.56 o
   7   7  12       81.98       96.74    194.47 o
   9   7  12     3747.00     3391.73    236.85 o
  11   7  12      515.75      335.08    174.52 o
  13   7  12        0.38      112.69    223.89 o
  15   7  12      567.70      728.01    177.02 o
  17   7  12      182.75     -200.45    257.30 o
  19   7  12     1844.64     1818.53    228.87 o
  21   7  12       49.14      249.32    283.23 o
 -24   8  12      719.14      423.84    224.89 o
 -22   8  12      346.57      228.38    241.84 o
 -20   8  12     9480.35     9228.77    346.05 o
 -18   8  12     3909.81     3841.00    260.79 o
 -16   8  12     5659.22     5655.54    280.23 o
 -14   8  12      255.81      317.63    165.05 o
 -12   8  12     6809.58     6707.66    282.73 o
 -10   8  12    13412.08    13540.48    354.53 o
  -8   8  12     3961.02     3888.87    219.90 o
  -6   8  12     1164.82      986.30    182.50 o
  -4   8  12     1445.09     1517.35    170.53 o
  -2   8  12     9950.84    10699.74    308.16 o
   0   8  12    13773.10    14225.10    359.52 o
   2   8  12     7565.63     8176.14    287.71 o
   4   8  12     1430.34     1388.20    188.98 o
   6   8  12     2185.80     2429.86    210.92 o
   8   8  12    24389.31    25326.25    485.67 o
  10   8  12     3640.29     3879.89    245.83 o
  12   8  12     4941.29     4918.05    271.76 o
  14   8  12     1894.04     1836.98    221.89 o
  16   8  12     1193.18     1175.79    211.42 o
  18   8  12     6098.63     5722.35    323.12 o
 -23   9  12       36.65      250.81    285.22 o
 -21   9  12     2720.83     2437.83    259.29 o
 -19   9  12      311.00      150.59    266.27 o
 -17   9  12       26.53      125.66    229.37 o
 -15   9  12       46.73     -255.80    255.80 o
 -13   9  12      219.80      -49.86    236.35 o
 -11   9  12     3258.17     3462.53    233.36 o
  -9   9  12      875.15     1053.62    173.53 o
  -7   9  12       16.85      -15.46    229.37 o
  -5   9  12        0.07      -76.29    221.39 o
  -3   9  12      935.58      918.49    177.51 o
  -1   9  12     3479.64     3480.98    226.38 o
   1   9  12     3286.86     3505.91    237.35 o
   3   9  12      116.15      133.63    162.06 o
   5   9  12      252.26      209.43    240.84 o
   7   9  12       78.63      424.34    158.57 o
   9   9  12     3719.82     3207.23    252.31 o
  11   9  12      597.03      595.37    194.97 o
  13   9  12      233.92      226.88    274.25 o
  15   9  12      782.88      676.15    209.93 o
  17   9  12      140.19      -94.24    204.44 o
 -18  10  12      778.43     1051.13    204.44 o
 -16  10  12     1476.86     1537.30    218.90 o
 -14  10  12       68.80      203.94    263.78 o
 -12  10  12     2881.84     2951.43    243.33 o
 -10  10  12     9435.08     9899.93    355.03 o
  -8  10  12     3982.76     4289.27    257.30 o
  -6  10  12     1243.49     1275.01    205.94 o
  -4  10  12     1310.64     1232.13    199.45 o
  -2  10  12     7463.90     7987.66    313.14 o
   0  10  12     8484.34     8523.20    343.56 o
   2  10  12     4331.40     3763.71    256.80 o
   4  10  12      403.38      593.38    184.50 o
   6  10  12      207.36      375.97    178.01 o
   8  10  12     8512.67     8468.35    352.04 o
  10  10  12     2268.87     2502.66    244.83 o
  12  10  12     1771.52     1947.67    224.89 o
  14  10  12     2741.03     2609.86    265.27 o
 -15  11  12      340.63      361.01    204.94 o
 -13  11  12       64.67      -19.95    253.81 o
 -11  11  12     5001.65     5009.80    303.67 o
  -9  11  12      588.95      228.87    295.69 o
  -7  11  12      413.23      244.33    273.25 o
  -5  11  12      225.90      288.71    184.00 o
  -3  11  12      197.06       74.30    239.35 o
  -1  11  12     1834.77     1545.27    225.38 o
   1  11  12      872.24     1005.25    207.93 o
   3  11  12        6.06       37.90    265.77 o
   5  11  12      914.18      905.52    224.39 o
   7  11  12      311.13      369.49    206.44 o
   9  11  12     2581.95     2482.71    263.78 o
  -8  12  12      977.46      887.57    224.89 o
  -6  12  12      363.15      268.27    304.17 o
  -4  12  12       16.82     -266.77    274.75 o
  -2  12  12     2359.53     2432.85    252.31 o
   0  12  12     5685.67     5996.10    340.07 o
   2  12  12     2487.20     2774.91    280.23 o
 -31   1  13       75.33      137.62    251.31 o
 -29   1  13     5405.08     5833.05    299.18 o
 -27   1  13      587.97      452.26    184.50 o
 -25   1  13    20253.21    19798.87    440.79 o
 -23   1  13     5364.71     5680.97    239.84 o
 -21   1  13      110.52      104.71    179.51 o
 -19   1  13    45296.93    44065.02    547.00 o
 -17   1  13    13255.17    12691.30    296.19 o
 -15   1  13    14672.95    14764.63    299.68 o
 -13   1  13     3718.10     3950.70    176.02 o
 -11   1  13     9559.58     9800.70    232.86 o
  -9   1  13    59943.05    59918.17    575.93 o
  -7   1  13    63800.09    64280.74    652.72 o
  -5   1  13     2897.91     2886.11    140.62 o
  -3   1  13     6037.87     6152.18    186.99 o
  -1   1  13    18851.92    19809.34    299.68 o
   1   1  13    44194.65    47460.73    459.24 o
   3   1  13    35082.87    37149.43    418.36 o
   5   1  13      385.15      378.96    108.70 o
   7   1  13      197.85      161.06    109.20 o
   9   1  13    16369.77    16105.96    321.12 o
  11   1  13    16535.99    16566.70    340.57 o
  13   1  13    16491.78    15518.57    343.56 o
  15   1  13      117.43       39.89    147.60 o
  17   1  13     5395.95     5372.81    248.32 o
  19   1  13     7657.52     7663.05    298.18 o
  21   1  13    15757.45    14509.83    412.37 o
  23   1  13     1244.82     1006.75    204.94 o
  25   1  13      222.34      270.26    188.98 o
 -30   2  13     1357.92     1792.60    220.40 o
 -28   2  13      344.86      168.04    168.04 o
 -26   2  13       52.77      -98.23    236.85 o
 -24   2  13       10.87      105.21    195.96 o
 -22   2  13      356.13      458.75    152.08 o
 -20   2  13      926.18     1071.07    150.59 o
 -18   2  13       57.12       94.74    177.51 o
 -16   2  13     2950.48     2931.48    175.52 o
 -14   2  13     4281.71     4179.57    182.00 o
 -12   2  13     1419.91     1392.19    124.66 o
 -10   2  13       33.52     -141.61    141.61 o
  -8   2  13      269.83       -8.48    140.62 o
  -6   2  13    17438.71    17835.73    292.70 o
  -4   2  13     3030.14     2778.40    139.62 o
  -2   2  13     3462.63     3853.46    152.58 o
   0   2  13     4471.74     5231.70    173.53 o
   2   2  13      245.51      380.46    104.71 o
   4   2  13      445.80      380.46    113.69 o
   6   2  13      276.63      150.59    120.17 o
   8   2  13       18.53       83.27    147.10 o
  10   2  13      586.57      452.26    126.65 o
  12   2  13      846.18      813.28    145.10 o
  14   2  13       55.52      104.22    178.51 o
  16   2  13      124.51     -223.89    223.89 o
  18   2  13     2741.10     2878.63    213.42 o
  20   2  13       71.14       16.46    219.40 o
  22   2  13       95.35      342.06    161.06 o
  24   2  13      397.85      545.51    206.93 o
 -31   3  13      192.15      -81.78    266.27 o
 -29   3  13     4613.79     4620.37    299.68 o
 -27   3  13     2549.20     2857.69    227.88 o
 -25   3  13    10408.55     9937.83    341.57 o
 -23   3  13     3996.85     3428.63    224.89 o
 -21   3  13      121.33      124.16    206.93 o
 -19   3  13    26560.52    26133.54    439.80 o
 -17   3  13    22288.87    20719.35    384.45 o
 -15   3  13    20000.74    18972.13    355.53 o
 -13   3  13     5285.16     4972.90    199.45 o
 -11   3  13     6651.77     6579.01    209.93 o
  -9   3  13    31287.68    29083.48    392.43 o
  -7   3  13    43476.69    40073.93    448.77 o
  -5   3  13       83.49     -115.19    143.61 o
  -3   3  13     2601.80     2413.90    146.10 o
  -1   3  13    13424.55    13763.87    268.77 o
   1   3  13    38259.11    41130.04    451.27 o
   3   3  13    23280.13    23264.89    362.01 o
   5   3  13      180.59      218.40    107.71 o
   7   3  13       62.06      231.37    120.67 o
   9   3  13    18914.50    17676.67    345.56 o
  11   3  13    29081.83    27086.44    437.80 o
  13   3  13    14660.80    13258.75    334.59 o
  15   3  13      104.92     -216.91    216.91 o
  17   3  13     2420.30     2399.94    204.94 o
  19   3  13     4837.99     4520.14    255.30 o
  21   3  13     7291.16     7235.22    317.63 o
  23   3  13     2460.89     2336.11    228.38 o
 -30   4  13     1251.28     1426.10    227.88 o
 -28   4  13     1471.95     1267.04    222.39 o
 -26   4  13      886.02      722.52    194.97 o
 -24   4  13       25.35     -243.33    243.33 o
 -22   4  13      329.46      502.13    155.08 o
 -20   4  13       65.99      -69.81    181.01 o
 -18   4  13      728.53      791.83    149.59 o
 -16   4  13    10324.86    10265.93    285.22 o
 -14   4  13     2478.92     2293.23    164.55 o
 -12   4  13        0.39      118.68    156.07 o
 -10   4  13     2553.93     2314.67    149.59 o
  -8   4  13        6.67       39.39    149.09 o
  -6   4  13    11325.05    10418.01    257.30 o
  -4   4  13     1210.73     1249.08    132.64 o
  -2   4  13      137.48      319.63    100.23 o
   0   4  13      588.14      639.75    115.19 o
   2   4  13      781.56      478.69    126.16 o
   4   4  13     2281.36     2195.00    144.60 o
   6   4  13        0.96      -27.43    109.20 o
   8   4  13     6035.10     5842.52    220.40 o
  10   4  13      110.35      110.70    189.48 o
  12   4  13       85.43       92.25    183.00 o
  14   4  13     1964.70     1858.92    186.49 o
  16   4  13      821.81      509.61    165.55 o
  18   4  13     4524.32     4294.26    265.27 o
  20   4  13       84.73     -194.47    267.27 o
  22   4  13     1283.21     1133.90    214.91 o
  24   4  13       66.04       71.80    198.46 o
 -29   5  13     4783.60     5384.78    311.15 o
 -27   5  13     8453.58     9146.99    356.53 o
 -25   5  13     6261.40     6129.24    311.65 o
 -23   5  13     1374.29     1233.13    196.96 o
 -21   5  13      100.58      343.06    145.10 o
 -19   5  13     4779.62     4857.72    235.36 o
 -17   5  13    11592.24    11276.67    311.65 o
 -15   5  13    18009.06    16512.35    358.02 o
 -13   5  13     2361.27     2014.99    175.02 o
 -11   5  13     2794.85     2820.79    173.03 o
  -9   5  13    37693.89    35100.03    468.72 o
  -7   5  13    28802.14    26436.22    408.88 o
  -5   5  13      609.64      695.60    126.65 o
  -3   5  13      134.77      171.53    107.71 o
  -1   5  13     3677.22     3648.52    179.51 o
   1   5  13    35960.88    37782.20    477.20 o
   3   5  13     9714.33     9808.18    265.27 o
   5   5  13     4543.89     4434.38    200.45 o
   7   5  13     1201.04     1072.07    153.58 o
   9   5  13     7221.89     6505.71    247.32 o
  11   5  13    25490.26    23628.39    437.30 o
  13   5  13     4494.95     4106.77    228.38 o
  15   5  13       51.14       15.46    204.44 o
  17   5  13     1682.20     1540.79    200.95 o
  19   5  13     5947.94     5772.22    300.68 o
  21   5  13     6151.86     5408.71    302.67 o
  23   5  13     4308.36     4250.38    294.20 o
 -28   6  13     1057.22     1165.81    237.85 o
 -26   6  13     1055.55     1041.65    210.92 o
 -24   6  13       11.86      196.46    242.84 o
 -22   6  13      595.11      443.29    172.53 o
 -20   6  13       95.29     -109.70    226.88 o
 -18   6  13        6.00      147.60    212.92 o
 -16   6  13    14562.76    13874.06    348.55 o
 -14   6  13        0.32      198.46    130.64 o
 -12   6  13      239.54      139.12    192.97 o
 -10   6  13      218.71       85.27    190.98 o
  -8   6  13       37.06       23.44    174.52 o
  -6   6  13     7833.76     7658.56    245.33 o
  -4   6  13      283.90      269.26    130.14 o
  -2   6  13      813.43      814.27    139.62 o
   0   6  13     1836.84     1909.28    162.06 o
   2   6  13       46.13      166.05    170.53 o
   4   6  13     1932.98     2223.42    172.53 o
   6   6  13       27.98      140.12    131.14 o
   8   6  13     6048.10     6362.60    252.31 o
  10   6  13     2290.40     2558.50    199.45 o
  12   6  13      755.51      754.44    166.54 o
  14   6  13       14.73      135.13    148.10 o
  16   6  13      354.23      186.49    258.79 o
  18   6  13     2712.38     2588.92    233.36 o
  20   6  13      129.10      193.47    287.21 o
 -25   7  13     2785.26     2945.95    258.29 o
 -23   7  13     4272.17     4092.31    276.24 o
 -21   7  13     2008.44     1852.44    212.92 o
 -19   7  13     2545.24     2222.42    216.91 o
 -17   7  13    18882.86    18744.75    426.83 o
 -15   7  13     4101.50     3541.82    229.87 o
 -13   7  13      176.44      169.04    145.60 o
 -11   7  13      956.93      874.61    152.58 o
  -9   7  13     7936.54     7686.98    267.77 o
  -7   7  13    11738.89    11445.21    317.13 o
  -5   7  13     4519.92     4606.40    225.38 o
  -3   7  13       23.46      126.65    179.51 o
  -1   7  13     5120.36     5358.85    231.87 o
   1   7  13    27518.30    29429.53    475.70 o
   3   7  13     8291.51     8461.86    276.74 o
   5   7  13     2375.52     2328.13    191.48 o
   7   7  13     1879.77     2357.55    184.99 o
   9   7  13     4159.89     4243.90    231.37 o
  11   7  13    17480.33    15984.29    401.90 o
  13   7  13     3230.18     3602.65    243.33 o
  15   7  13      502.06      656.70    184.00 o
  17   7  13      954.68     1033.18    203.44 o
  19   7  13     3649.68     4241.40    265.27 o
 -24   8  13      542.62      121.17    289.21 o
 -22   8  13      214.84      172.03    258.79 o
 -20   8  13        0.90     -286.22    286.22 o
 -18   8  13      186.78      137.62    219.90 o
 -16   8  13     7597.05     7507.47    309.65 o
 -14   8  13        0.74       62.83    159.07 o
 -12   8  13      727.28      423.84    174.02 o
 -10   8  13       91.92     -176.02    203.44 o
  -8   8  13      638.20      859.65    161.56 o
  -6   8  13     1758.70     1487.93    181.50 o
  -4   8  13      187.26      -69.81    211.92 o
  -2   8  13      342.79      209.93    215.41 o
   0   8  13      323.14      516.09    152.08 o
   2   8  13     1766.32     1640.02    193.97 o
   4   8  13     2162.04     2242.37    208.93 o
   6   8  13      286.38      137.13    234.36 o
   8   8  13     7278.06     6981.41    290.21 o
  10   8  13     2225.26     2067.35    216.91 o
  12   8  13       24.77       17.45    255.80 o
  14   8  13        1.18      183.00    217.90 o
  16   8  13      315.33      338.08    187.49 o
  18   8  13     2506.56     2159.10    255.80 o
 -21   9  13     1465.41     1562.23    217.90 o
 -19   9  13     1360.25     1134.90    221.39 o
 -17   9  13     6473.79     6253.40    307.16 o
 -15   9  13     1839.31     1889.83    200.95 o
 -13   9  13       83.90      202.45    206.44 o
 -11   9  13      228.16      327.11    168.54 o
  -9   9  13     7941.40     8231.99    313.64 o
  -7   9  13     6203.65     6612.92    282.23 o
  -5   9  13    11023.49    10145.76    342.56 o
  -3   9  13      468.85      650.22    167.54 o
  -1   9  13     2942.19     2495.18    223.39 o
   1   9  13    16160.78    16206.69    405.89 o
   3   9  13     3575.75     3456.05    237.35 o
   5   9  13     3539.14     3612.12    249.32 o
   7   9  13     1844.04     2166.08    216.91 o
   9   9  13      519.07      520.08    182.00 o
  11   9  13     7775.24     7364.36    336.08 o
  13   9  13     1375.89     1665.45    222.39 o
  15   9  13      906.99     1021.21    233.36 o
 -18  10  13      491.68      597.37    203.94 o
 -16  10  13     2456.71     2471.74    244.83 o
 -14  10  13       77.27       65.82    180.01 o
 -12  10  13      343.98      -18.45    288.71 o
 -10  10  13        3.77       71.31    248.82 o
  -8  10  13     1787.55     1675.42    234.36 o
  -6  10  13     1840.73     2171.56    210.92 o
  -4  10  13      352.11      685.13    178.51 o
  -2  10  13     1814.85     1473.97    221.89 o
   0  10  13     1172.90     1260.55    199.95 o
   2  10  13      999.51      770.39    191.48 o
   4  10  13      775.51      536.03    201.95 o
   6  10  13       23.30      366.50    173.53 o
   8  10  13     1034.43     1115.95    217.90 o
  10  10  13     2197.43     2127.18    247.32 o
  12  10  13      363.00      285.72    301.18 o
 -13  11  13       70.46     -327.60    327.60 o
 -11  11  13     1581.91     1571.70    234.36 o
  -9  11  13     2922.48     2985.84    262.78 o
  -7  11  13     4034.16     4281.79    286.22 o
  -5  11  13     3090.62     2900.07    266.77 o
  -3  11  13       27.14     -170.04    275.75 o
  -1  11  13     1708.88     1641.51    212.92 o
   1  11  13     3561.24     3630.57    269.76 o
   3  11  13     5353.36     5398.24    299.18 o
   5  11  13     3280.05     3117.97    254.30 o
   7  11  13     1127.81     1140.88    221.39 o
 -30   0  14      302.77      380.96    190.48 o
 -28   0  14      672.08      478.69    197.46 o
 -26   0  14    15002.42    15535.52    400.90 o
 -24   0  14     7472.97     8016.58    300.68 o
 -22   0  14    19908.54    20196.78    422.84 o
 -20   0  14       20.83       39.39    189.48 o
 -18   0  14       66.05       60.83    199.95 o
 -16   0  14    28238.85    28300.62    433.32 o
 -14   0  14    30805.74    32455.26    437.30 o
 -12   0  14     6513.00     6612.42    211.42 o
 -10   0  14      331.56      453.26    108.20 o
  -8   0  14    47086.50    46458.47    480.69 o
  -6   0  14     6023.68     6293.29    190.98 o
  -4   0  14    74179.90    79207.43    741.97 o
  -2   0  14      268.93      475.20     88.76 o
   0   0  14     6646.32     7184.85    199.95 o
   2   0  14     7729.81     8638.88    224.39 o
   4   0  14    23486.88    24506.49    363.51 o
   6   0  14    31916.65    34076.33    444.29 o
   8   0  14     1627.89     1549.26    152.58 o
  10   0  14     9169.68     9828.63    273.25 o
  12   0  14    15050.23    15837.20    353.03 o
  14   0  14    19727.27    20257.61    409.88 o
  16   0  14     9637.45     9922.37    317.13 o
  18   0  14      108.52        0.00    231.37 o
  20   0  14    12850.18    12412.56    378.96 o
  22   0  14     5037.25     5277.07    280.73 o
  24   0  14     4014.89     3521.37    278.24 o
 -31   1  14       36.51      377.47    190.48 o
 -29   1  14       41.28      565.95    165.05 o
 -27   1  14      319.64       17.45    253.31 o
 -25   1  14      116.18      290.21    167.54 o
 -23   1  14       25.63      104.22    219.40 o
 -21   1  14      215.72     -110.20    230.37 o
 -19   1  14      245.37       89.26    143.61 o
 -17   1  14      137.93       35.40    184.50 o
 -15   1  14     1040.19     1115.45    137.13 o
 -13   1  14     2711.29     2976.36    164.05 o
 -11   1  14      172.21      151.59     98.73 o
  -9   1  14      767.60      975.33    118.68 o
  -7   1  14     1072.41      955.39    117.68 o
  -5   1  14      823.27      905.52    118.68 o
  -3   1  14       96.58      118.68    103.72 o
  -1   1  14     1084.59     1032.18    135.63 o
   1   1  14      147.76      489.16    107.21 o
   3   1  14       99.14      104.71    171.03 o
   5   1  14      812.18      791.83    125.16 o
   7   1  14      248.23       31.91    166.05 o
   9   1  14       83.51      244.83    126.65 o
  11   1  14      241.94      275.25    130.14 o
  13   1  14       97.15      -39.39    197.96 o
  15   1  14        2.07      114.19    207.43 o
  17   1  14        2.76     -108.20    238.35 o
  19   1  14      415.54      383.95    178.01 o
  21   1  14      161.30      316.14    171.03 o
  23   1  14      276.78      234.36    287.21 o
 -30   2  14     1068.62      705.57    217.41 o
 -28   2  14      213.73      220.90    281.73 o
 -26   2  14    10849.29    10899.20    362.01 o
 -24   2  14    13783.68    14394.14    383.95 o
 -22   2  14    10909.78    10554.64    330.10 o
 -20   2  14       27.46      378.47    119.67 o
 -18   2  14      883.50      942.42    150.09 o
 -16   2  14    25277.98    24928.84    410.38 o
 -14   2  14    38498.55    38245.93    488.17 o
 -12   2  14     7447.82     7336.94    225.88 o
 -10   2  14     1220.47     1250.08    126.65 o
  -8   2  14    31102.60    29732.71    396.42 o
  -6   2  14     1796.78     1659.46    139.62 o
  -4   2  14    56564.54    58575.84    591.38 o
  -2   2  14        5.86      -27.43     95.24 o
   0   2  14     2487.16     2719.56    153.08 o
   2   2  14    10935.13    11889.49    264.28 o
   4   2  14    28987.52    29391.64    409.38 o
   6   2  14    37454.50    39317.50    485.67 o
   8   2  14      565.24      502.63    129.65 o
  10   2  14    15444.56    15103.70    338.57 o
  12   2  14    14587.36    14410.60    345.56 o
  14   2  14    12862.73    12071.49    336.58 o
  16   2  14     7040.93     7006.34    280.73 o
  18   2  14      161.47      301.68    166.05 o
  20   2  14     7523.58     7106.57    314.14 o
  22   2  14     5194.79     5059.17    286.22 o
  24   2  14     3711.98     3970.64    285.22 o
 -29   3  14        0.01     -254.30    266.27 o
 -27   3  14      421.59      517.09    178.51 o
 -25   3  14       75.05       50.36    219.90 o
 -23   3  14      158.98       77.79    165.05 o
 -21   3  14      156.11      174.02    215.91 o
 -19   3  14     1405.23     1207.20    156.57 o
 -17   3  14     3329.11     3462.53    201.95 o
 -15   3  14     1987.48     2201.48    165.55 o
 -13   3  14     1696.95     2025.46    151.59 o
 -11   3  14      362.82      570.94    119.17 o
  -9   3  14      219.06       20.44    155.57 o
  -7   3  14        4.82       29.42    139.62 o
  -5   3  14      120.71      251.31     97.23 o
  -3   3  14      959.67     1097.00    117.68 o
  -1   3  14     3178.48     3052.65    165.05 o
   1   3  14     5772.12     6306.76    208.43 o
   3   3  14       37.32      103.22    155.08 o
   5   3  14     6450.74     6377.06    217.41 o
   7   3  14     2153.38     1849.94    169.54 o
   9   3  14      130.61      206.44    207.93 o
  11   3  14     2252.81     2356.06    170.04 o
  13   3  14        0.74       90.75    139.62 o
  15   3  14     1340.64     1168.31    179.51 o
  17   3  14     2041.21     2081.31    197.46 o
  19   3  14     1742.82     1600.62    214.91 o
  21   3  14       23.91      -56.35    257.80 o
  23   3  14      478.27      819.26    212.42 o
 -30   4  14     1191.05     1259.56    226.88 o
 -28   4  14       11.74      251.81    188.98 o
 -26   4  14     6774.72     7147.96    318.13 o
 -24   4  14    12470.39    12544.20    381.96 o
 -22   4  14     5474.23     5193.30    261.78 o
 -20   4  14        1.43     -174.52    207.93 o
 -18   4  14      497.70      503.62    154.08 o
 -16   4  14    24974.44    23956.00    430.82 o
 -14   4  14    22427.22    21929.54    394.92 o
 -12   4  14     8725.08     8225.01    256.80 o
 -10   4  14      516.54      477.69    122.17 o
  -8   4  14     7071.42     6828.83    219.90 o
  -6   4  14    17172.02    16235.61    321.62 o
  -4   4  14    50042.10    45000.96    514.59 o
  -2   4  14     3185.47     3150.88    171.53 o
   0   4  14     5555.94     5321.45    205.94 o
   2   4  14     9115.33     9737.38    261.29 o
   4   4  14    15680.77    15055.33    320.12 o
   6   4  14    12154.40    11524.99    300.18 o
   8   4  14     1375.65     1410.64    153.08 o
  10   4  14     9068.56     8731.13    275.75 o
  12   4  14     9221.97     8936.57    299.18 o
  14   4  14    10765.94    10502.78    324.11 o
  16   4  14     5174.46     5360.34    271.26 o
  18   4  14       54.05      103.72    235.86 o
  20   4  14     6002.83     5617.14    315.14 o
  22   4  14     7532.29     7021.30    341.07 o
 -29   5  14      315.45      229.37    301.18 o
 -27   5  14      489.51      456.75    201.95 o
 -25   5  14       67.07       72.80    253.81 o
 -23   5  14      132.05      203.44    230.87 o
 -21   5  14       89.39       95.24    232.86 o
 -19   5  14     1368.95     1152.35    166.54 o
 -17   5  14     6747.02     6431.91    267.77 o
 -15   5  14     2999.16     3030.71    197.96 o
 -13   5  14     7530.77     7507.97    255.80 o
 -11   5  14      145.49      120.67    131.64 o
  -9   5  14     1181.74     1105.98    148.10 o
  -7   5  14     2469.30     2417.89    171.53 o
  -5   5  14      589.29      660.19    133.14 o
  -3   5  14      293.31      434.81    114.19 o
  -1   5  14     1421.02     1271.02    155.08 o
   1   5  14     4176.86     4156.63    198.46 o
   3   5  14      912.27     1163.32    137.62 o
   5   5  14     1486.50     1602.12    152.08 o
   7   5  14     1253.96     1343.83    148.59 o
   9   5  14      100.48      -94.74    214.91 o
  11   5  14      383.68      711.55    147.60 o
  13   5  14     2152.34     1881.36    203.44 o
  15   5  14     2251.46     2302.21    217.41 o
  17   5  14     1190.36     1301.44    192.47 o
  19   5  14      469.77      524.07    191.98 o
  21   5  14      181.50      190.48    202.95 o
 -26   6  14     2371.45     2484.71    254.30 o
 -24   6  14    13045.30    13149.05    415.86 o
 -22   6  14     2703.63     2428.36    227.38 o
 -20   6  14      421.01      407.88    172.53 o
 -18   6  14     1616.37     1424.11    189.48 o
 -16   6  14    15643.62    14961.59    374.97 o
 -14   6  14    15058.08    14873.83    359.52 o
 -12   6  14     3530.79     3527.85    211.42 o
 -10   6  14     1431.00     1464.99    161.06 o
  -8   6  14     2022.58     1913.77    178.01 o
  -6   6  14    17830.71    17330.61    368.49 o
  -4   6  14    28205.94    28005.43    452.26 o
  -2   6  14     6613.96     7012.83    245.33 o
   0   6  14     4586.60     4409.94    211.42 o
   2   6  14     9073.70     9863.03    290.21 o
   4   6  14    14900.86    15696.08    362.01 o
   6   6  14     5954.62     6100.82    246.83 o
   8   6  14      892.69      986.30    165.05 o
  10   6  14     5169.38     5227.71    245.33 o
  12   6  14     6254.65     6261.88    272.26 o
  14   6  14     5250.02     4592.44    267.77 o
  16   6  14     2835.34     3014.26    236.85 o
  18   6  14      299.47      542.02    192.97 o
  20   6  14     2223.82     2162.59    242.84 o
 -25   7  14      193.41      121.17    200.95 o
 -23   7  14       81.27       95.24    266.77 o
 -21   7  14      356.36      314.14    186.49 o
 -19   7  14        2.61     -101.72    227.88 o
 -17   7  14     4600.05     4330.16    260.29 o
 -15   7  14      628.76      576.92    170.04 o
 -13   7  14     5620.85     5998.10    260.29 o
 -11   7  14     2678.58     2698.62    205.94 o
  -9   7  14      105.27      110.70    204.44 o
  -7   7  14     5311.83     5007.31    233.86 o
  -5   7  14     1339.41     1542.78    172.03 o
  -3   7  14      389.77      180.51    151.59 o
  -1   7  14     2329.15     2255.83    190.98 o
   1   7  14     1839.90     1853.43    191.98 o
   3   7  14     1235.66     1547.77    178.01 o
   5   7  14     1654.95     1662.45    189.98 o
   7   7  14      839.34      270.26    275.25 o
   9   7  14      169.30      243.33    169.04 o
  11   7  14      429.82      420.35    169.54 o
  13   7  14     3202.14     2870.15    253.81 o
  15   7  14     1178.69      865.13    197.46 o
  17   7  14      812.73      917.99    200.95 o
  19   7  14      164.24      321.62    193.97 o
 -24   8  14     7515.71     8179.63    366.50 o
 -22   8  14     1678.38     1827.00    227.88 o
 -20   8  14      338.94        0.00    290.21 o
 -18   8  14      906.69      945.91    186.49 o
 -16   8  14     7752.98     7017.81    311.15 o
 -14   8  14     7688.15     8138.75    325.11 o
 -12   8  14     6061.02     6024.53    279.74 o
 -10   8  14     1357.13     1290.47    188.98 o
  -8   8  14     2443.30     2645.77    203.94 o
  -6   8  14    16083.05    16304.42    395.92 o
  -4   8  14     4431.64     5177.34    243.33 o
  -2   8  14     4501.91     4573.99    247.32 o
   0   8  14     3393.88     3829.53    227.88 o
   2   8  14     4014.23     4056.91    244.33 o
   4   8  14    16654.02    16885.33    403.90 o
   6   8  14     5166.89     5287.54    275.25 o
   8   8  14      697.49      649.72    194.47 o
  10   8  14     3670.31     3912.80    256.30 o
  12   8  14     4449.75     4165.61    268.77 o
  14   8  14     2097.53     2617.84    238.85 o
  16   8  14     1146.52      809.29    220.90 o
 -21   9  14     2804.52     2936.47    274.25 o
 -19   9  14      191.55      128.15    188.98 o
 -17   9  14     2614.37     2201.98    244.83 o
 -15   9  14      158.54       90.75    262.78 o
 -13   9  14      346.41      263.28    184.99 o
 -11   9  14      771.30      861.64    191.48 o
  -9   9  14      140.42      300.18    167.04 o
  -7   9  14     4809.58     4833.28    269.76 o
  -5   9  14      971.94      715.54    198.96 o
  -3   9  14      464.36      405.89    182.50 o
  -1   9  14     2174.78     2275.78    213.92 o
   1   9  14      777.91      553.49    197.46 o
   3   9  14     3845.43     3897.34    265.77 o
   5   9  14      788.44      846.19    191.98 o
   7   9  14      550.71      792.83    184.99 o
   9   9  14        1.92      184.99    171.53 o
  11   9  14       23.24     -115.68    258.29 o
  13   9  14     2996.66     2537.56    264.28 o
 -18  10  14      853.39      752.94    220.40 o
 -16  10  14     2676.41     2699.62    245.33 o
 -14  10  14     2305.43     2192.01    233.36 o
 -12  10  14     3881.13     3143.41    272.75 o
 -10  10  14      455.07     -310.15    310.15 o
  -8  10  14     3247.21     3199.75    259.29 o
  -6  10  14    12882.54    12176.21    400.90 o
  -4  10  14     2456.83     2834.25    241.84 o
  -2  10  14     2506.24     2748.98    234.36 o
   0  10  14     1616.86     1497.90    227.38 o
   2  10  14     3306.63     3185.29    262.28 o
   4  10  14     6387.79     6547.10    307.66 o
   6  10  14     1607.31     1619.57    232.36 o
   8  10  14      437.52      276.74    283.72 o
  10  10  14      422.58      675.65    212.92 o
 -11  11  14     1879.97     1639.52    262.78 o
  -9  11  14      326.19       40.39    297.19 o
  -7  11  14     4012.83     3475.50    277.74 o
  -5  11  14      409.55      808.29    205.94 o
  -3  11  14      142.98       39.39    282.73 o
  -1  11  14       18.29       69.31    192.47 o
   1  11  14      418.49      898.04    189.48 o
   3  11  14     2930.75     3162.35    274.25 o
   5  11  14     1161.48     1055.61    234.86 o
 -31   1  15     5622.98     6115.28    337.08 o
 -29   1  15     8976.33     9299.07    363.51 o
 -27   1  15      335.87      464.73    179.01 o
 -25   1  15     3365.99     3696.39    244.83 o
 -23   1  15     8119.48     8131.27    305.66 o
 -21   1  15    25593.37    25467.37    470.71 o
 -19   1  15    13727.98    13451.72    335.58 o
 -17   1  15      152.42      216.91    134.63 o
 -15   1  15    22903.34    23005.60    395.42 o
 -13   1  15     4987.38     4865.20    205.94 o
 -11   1  15    29071.48    29260.00    414.87 o
  -9   1  15     2042.64     2023.97    147.10 o
  -7   1  15      119.90      203.94     99.23 o
  -5   1  15    44461.27    47585.89    496.64 o
  -3   1  15     5328.63     5677.48    194.97 o
  -1   1  15     6558.00     7188.35    217.41 o
   1   1  15     6902.22     7607.20    220.40 o
   3   1  15     8779.58     9204.83    243.33 o
   5   1  15    42620.41    44401.60    514.09 o
   7   1  15    23548.97    23746.57    394.92 o
   9   1  15      861.43      813.77    142.11 o
  11   1  15      703.40      636.76    153.08 o
  13   1  15     7606.31     7621.16    268.27 o
  15   1  15    18083.29    17437.32    410.88 o
  17   1  15    13932.60    13646.19    386.44 o
  19   1  15        3.40     -270.76    270.76 o
  21   1  15      123.79      452.26    179.01 o
  23   1  15     4039.21     3842.99    285.22 o
 -30   2  15       17.42      243.33    276.74 o
 -28   2  15      690.88     1289.97    199.45 o
 -26   2  15       22.22      175.02    216.91 o
 -24   2  15      752.80      762.42    179.51 o
 -22   2  15      154.42      120.67    219.40 o
 -20   2  15     3369.95     3627.58    212.92 o
 -18   2  15      176.14      275.25    134.13 o
 -16   2  15     2849.78     2847.71    185.99 o
 -14   2  15     3388.02     3323.41    180.01 o
 -12   2  15      950.23     1194.73    136.63 o
 -10   2  15      380.53      246.33    119.67 o
  -8   2  15      269.33      243.33    112.19 o
  -6   2  15      373.50      386.44    117.68 o
  -4   2  15     5510.13     5422.17    196.96 o
  -2   2  15     1763.97     2008.51    147.10 o
   0   2  15     1346.54     1452.53    130.14 o
   2   2  15     1497.05     1715.31    134.63 o
   4   2  15     1970.93     1830.99    166.05 o
   6   2  15        0.58       79.78    160.56 o
   8   2  15     1984.86     2221.92    168.54 o
  10   2  15       46.92      269.76    128.65 o
  12   2  15      191.83      260.79    130.64 o
  14   2  15       53.60     -241.84    241.84 o
  16   2  15       39.20      357.02    159.56 o
  18   2  15     1259.78     1273.02    190.48 o
  20   2  15      140.88       91.75    200.95 o
  22   2  15       15.69      217.90    251.31 o
 -29   3  15     8424.76     9044.27    368.49 o
 -27   3  15      130.55      343.56    173.53 o
 -25   3  15     2429.38     2719.07    221.39 o
 -23   3  15     6475.18     7069.67    290.21 o
 -21   3  15    19510.72    19127.20    420.35 o
 -19   3  15     7621.13     7460.10    280.73 o
 -17   3  15      378.81       12.96    203.94 o
 -15   3  15    20184.41    20123.97    384.45 o
 -13   3  15     9346.28     9370.38    268.27 o
 -11   3  15    21154.72    20196.28    363.01 o
  -9   3  15     2515.99     2612.86    157.57 o
  -7   3  15       17.49       47.37    101.72 o
  -5   3  15    24984.90    25085.91    387.94 o
  -3   3  15    16231.21    16976.58    323.12 o
  -1   3  15     7707.95     8115.81    234.86 o
   1   3  15     6598.19     7135.99    230.87 o
   3   3  15     9488.54    10061.99    265.77 o
   5   3  15    35968.49    37650.05    501.13 o
   7   3  15    14610.87    13706.02    330.60 o
   9   3  15     2683.99     2550.03    199.95 o
  11   3  15      651.23      350.04    156.07 o
  13   3  15     5575.64     5675.98    250.81 o
  15   3  15    15142.23    13757.88    378.96 o
  17   3  15     7939.58     7480.55    316.14 o
  19   3  15        1.40      399.41    162.56 o
  21   3  15       53.64       19.45    235.36 o
  23   3  15     4052.09     4408.94    305.17 o
 -28   4  15       29.20     -304.17    304.17 o
 -26   4  15      596.37     1008.74    185.99 o
 -24   4  15     1933.92     2252.84    225.38 o
 -22   4  15      294.62      378.96    161.56 o
 -20   4  15     1575.35     1789.11    188.98 o
 -18   4  15      411.33      630.78    151.09 o
 -16   4  15     2773.60     2627.32    188.98 o
 -14   4  15     1449.19     1134.40    162.06 o
 -12   4  15     1368.19     1305.93    159.07 o
 -10   4  15      117.86       34.90    181.50 o
  -8   4  15        7.99     -182.00    182.00 o
  -6   4  15       62.11      160.56    112.69 o
  -4   4  15     1510.07     1473.47    149.09 o
  -2   4  15    10687.05    10084.93    270.76 o
   0   4  15     3510.00     3476.49    196.46 o
   2   4  15       43.56     -126.65    178.51 o
   4   4  15     1670.86     1814.54    154.58 o
   6   4  15     1040.98      767.90    157.57 o
   8   4  15     4989.88     4974.90    227.38 o
  10   4  15      691.83      974.34    152.58 o
  12   4  15     1232.23     1147.36    175.52 o
  14   4  15      551.50      458.25    166.05 o
  16   4  15      407.19      295.69    169.04 o
  18   4  15     2141.12     1947.18    233.36 o
  20   4  15      338.05      534.04    203.44 o
  22   4  15       13.87      354.53    191.98 o
 -27   5  15       44.30      219.40    243.33 o
 -25   5  15     1256.40     1706.83    212.42 o
 -23   5  15     4804.70     5345.88    274.75 o
 -21   5  15     8649.94     8721.65    323.12 o
 -19   5  15     1952.83     2051.89    191.98 o
 -17   5  15      712.42      932.45    151.59 o
 -15   5  15     4610.47     4251.87    233.36 o
 -13   5  15    14470.91    14305.39    344.56 o
 -11   5  15    16848.49    16040.14    357.02 o
  -9   5  15     6757.54     6619.40    235.36 o
  -7   5  15     5038.71     4952.96    220.40 o
  -5   5  15    26753.10    25105.85    418.36 o
  -3   5  15    32672.76    31094.98    464.23 o
  -1   5  15     3974.07     3870.42    201.45 o
   1   5  15     4255.90     4292.76    208.43 o
   3   5  15      963.77     1085.53    144.11 o
   5   5  15    11678.53    11027.35    307.66 o
   7   5  15     6711.31     6428.92    252.81 o
   9   5  15     8577.11     7788.21    309.15 o
  11   5  15        3.69        7.48    147.60 o
  13   5  15     7266.11     6312.74    293.20 o
  15   5  15    14155.68    13119.13    406.39 o
  17   5  15     1373.41     1279.50    220.90 o
  19   5  15      155.24      156.07    235.86 o
  21   5  15      685.66      741.47    207.43 o
 -26   6  15      187.72      141.61    206.44 o
 -24   6  15     2730.53     2412.40    247.82 o
 -22   6  15      467.90      161.06    249.82 o
 -20   6  15      111.19       33.91    211.92 o
 -18   6  15     1070.75     1148.86    175.02 o
 -16   6  15     3796.13     3769.19    229.87 o
 -14   6  15     1354.62     1521.34    182.00 o
 -12   6  15     2902.25     2862.17    204.94 o
 -10   6  15      986.83      923.48    162.56 o
  -8   6  15       34.55     -144.60    214.41 o
  -6   6  15       55.24      103.72    201.45 o
  -4   6  15     1663.17     1505.88    170.04 o
  -2   6  15     6137.64     5812.11    243.33 o
   0   6  15     3001.32     3283.52    199.45 o
   2   6  15     1424.82     1457.02    169.04 o
   4   6  15     1057.31      998.77    173.03 o
   6   6  15      418.99      822.25    159.56 o
   8   6  15     2110.04     2054.88    193.47 o
  10   6  15      323.43      337.58    164.55 o
  12   6  15      231.73      397.91    172.03 o
  14   6  15       82.90      307.16    163.55 o
  16   6  15      105.62      260.79    169.04 o
  18   6  15     1685.51     1655.97    223.89 o
 -25   7  15     1273.44     1200.72    221.39 o
 -23   7  15     2051.23     2442.82    243.83 o
 -21   7  15     7717.37     7310.51    328.10 o
 -19   7  15     3177.61     2945.45    242.84 o
 -17   7  15       79.28       66.82    226.38 o
 -15   7  15     3137.03     3544.81    234.86 o
 -13   7  15    20865.93    21113.27    445.78 o
 -11   7  15     5088.65     4479.75    252.31 o
  -9   7  15     3301.96     3525.86    210.92 o
  -7   7  15     3492.48     3490.96    215.41 o
  -5   7  15     3636.32     3477.49    206.93 o
  -3   7  15    20504.69    21146.68    426.33 o
  -1   7  15     7009.62     6861.74    279.74 o
   1   7  15     2234.82     2481.71    209.43 o
   3   7  15     4220.21     4425.90    236.85 o
   5   7  15    14795.62    15340.55    384.45 o
   7   7  15     6528.31     6290.30    285.72 o
   9   7  15     4289.80     4451.83    275.25 o
  11   7  15       93.18       34.41    254.80 o
  13   7  15     2841.35     3162.85    250.81 o
  15   7  15     5737.89     6202.04    314.14 o
  17   7  15      947.48      894.55    227.88 o
 -22   8  15     1648.71     1450.04    239.35 o
 -20   8  15       32.19      366.50    172.53 o
 -18   8  15      317.03       73.80    253.81 o
 -16   8  15      202.78     -211.42    276.24 o
 -14   8  15      531.08      551.49    179.51 o
 -12   8  15     5130.31     4695.66    266.77 o
 -10   8  15       31.20      -63.83    232.86 o
  -8   8  15       31.73     -125.16    229.37 o
  -6   8  15      129.37       92.75    203.94 o
  -4   8  15     3108.19     2948.44    229.87 o
  -2   8  15     5910.00     5835.05    278.74 o
   0   8  15       63.47      156.07    161.56 o
   2   8  15        7.11       47.87    203.94 o
   4   8  15      637.85      569.44    186.49 o
   6   8  15      100.77     -254.30    254.30 o
   8   8  15     1466.74     1210.19    203.44 o
  10   8  15       27.22      335.58    175.52 o
  12   8  15      525.46      788.34    194.47 o
  14   8  15      194.42      289.21    187.49 o
 -19   9  15     2610.99     2495.18    258.29 o
 -17   9  15       14.39      398.91    175.02 o
 -15   9  15      746.60      853.17    188.48 o
 -13   9  15    14387.02    13881.54    413.37 o
 -11   9  15     2745.61     2959.91    250.32 o
  -9   9  15     3443.34     3529.85    238.85 o
  -7   9  15     3024.50     2642.77    244.83 o
  -5   9  15     1845.70     2038.43    212.42 o
  -3   9  15    14455.58    14496.86    416.86 o
  -1   9  15     4882.67     5183.83    275.25 o
   1   9  15      138.85     -292.20    292.20 o
   3   9  15     2564.48     2903.56    237.35 o
   5   9  15     7168.95     7080.14    315.64 o
   7   9  15     3089.74     3358.82    259.29 o
   9   9  15     2343.98     2759.95    239.84 o
  11   9  15      484.80      410.38    201.95 o
  13   9  15      805.31      940.93    224.89 o
 -16  10  15       92.09      206.93    303.17 o
 -14  10  15     1066.89      551.99    239.84 o
 -12  10  15     4450.06     4053.92    301.18 o
 -10  10  15        1.91     -291.20    291.20 o
  -8  10  15      123.14     -263.28    271.26 o
  -6  10  15       12.40      -55.85    255.80 o
  -4  10  15     4225.36     3810.08    272.75 o
  -2  10  15      550.55      343.56    190.48 o
   0  10  15      636.45      608.84    207.43 o
   2  10  15      575.89      598.86    202.45 o
   4  10  15        6.17      174.52    262.28 o
   6  10  15     2548.76     2337.61    248.82 o
   8  10  15      526.07      717.54    210.92 o
  -9  11  15     1743.82     2020.48    233.36 o
  -7  11  15      705.63      931.95    209.93 o
  -5  11  15     1351.50     1587.16    242.84 o
  -3  11  15     8538.88     8223.02    366.00 o
  -1  11  15     2323.43     2522.60    255.30 o
   1  11  15       17.67      226.88    246.83 o
   3  11  15     1343.97     1508.87    243.33 o
 -30   0  16    13242.35    14517.80    440.79 o
 -28   0  16     3169.15     3915.29    250.32 o
 -26   0  16     6124.92     6220.99    299.18 o
 -24   0  16      679.48      673.16    166.05 o
 -22   0  16    23052.62    23139.73    461.74 o
 -20   0  16    11154.66    11531.97    330.60 o
 -18   0  16    13617.03    13549.95    343.56 o
 -16   0  16      320.01      -86.76    191.48 o
 -14   0  16     3810.47     4063.89    196.96 o
 -12   0  16    41179.75    42121.33    511.60 o
 -10   0  16    25059.59    25753.08    398.91 o
  -8   0  16    22929.92    22974.68    370.49 o
  -6   0  16     1617.33     1703.84    148.59 o
  -4   0  16     3691.28     3680.94    176.02 o
  -2   0  16    13075.78    15282.21    300.68 o
   0   0  16    47015.12    49740.50    537.03 o
   2   0  16     1064.95     1240.61    141.11 o
   4   0  16      487.86      615.82    129.15 o
   6   0  16     5199.67     5211.75    223.39 o
   8   0  16    20499.91    21404.97    393.92 o
  10   0  16    30917.94    32203.45    500.13 o
  12   0  16      286.04      358.02    151.09 o
  14   0  16     3758.14     4031.98    225.38 o
  16   0  16     7266.26     6811.38    297.19 o
  18   0  16     7181.44     7081.64    304.67 o
  20   0  16     6105.81     5881.42    302.17 o
  22   0  16      417.04      533.04    201.45 o
 -29   1  16       16.10      117.18    291.70 o
 -27   1  16      255.04      372.98    180.51 o
 -25   1  16      497.46      634.27    176.52 o
 -23   1  16      168.18       78.78    252.31 o
 -21   1  16      254.02      476.70    157.57 o
 -19   1  16      103.30       54.85    221.89 o
 -17   1  16     1350.35     1614.09    155.08 o
 -15   1  16       25.23     -190.98    190.98 o
 -13   1  16      883.28      792.83    142.11 o
 -11   1  16        0.04      -87.76    156.07 o
  -9   1  16     1345.54     1672.93    139.62 o
  -7   1  16     1534.45     1321.39    140.62 o
  -5   1  16     1071.47     1207.20    123.16 o
  -3   1  16     3247.77     3508.41    174.52 o
  -1   1  16      962.89     1082.54    137.13 o
   1   1  16     1509.20     1489.93    141.11 o
   3   1  16     1501.97     1346.82    156.57 o
   5   1  16      101.08     -237.35    237.35 o
   7   1  16      245.97       72.30    198.46 o
   9   1  16      795.06      647.23    153.58 o
  11   1  16      707.48      928.96    155.08 o
  13   1  16      503.08      189.98    232.36 o
  15   1  16      585.68      713.05    172.03 o
  17   1  16       70.08      -33.91    253.31 o
  19   1  16       17.39     -274.75    274.75 o
  21   1  16      269.47      136.63    270.76 o
 -30   2  16     8097.61     8402.53    378.47 o
 -28   2  16     2714.89     2887.11    248.32 o
 -26   2  16     5588.70     5605.67    294.69 o
 -24   2  16     1164.36     1342.33    186.99 o
 -22   2  16    20077.05    18717.82    430.82 o
 -20   2  16    18055.29    17435.83    401.40 o
 -18   2  16    14807.42    13895.01    359.02 o
 -16   2  16      193.91      299.68    135.13 o
 -14   2  16      528.96      820.76    126.65 o
 -12   2  16    25607.78    24851.55    411.87 o
 -10   2  16    14016.44    14888.29    314.64 o
  -8   2  16    13570.75    13796.78    300.18 o
  -6   2  16       12.91      -84.27    147.60 o
  -4   2  16     2439.71     2542.05    159.07 o
  -2   2  16    15165.11    16000.25    323.12 o
   0   2  16    55379.64    58092.66    583.40 o
   2   2  16      508.82      722.52    128.15 o
   4   2  16      674.67      751.45    140.62 o
   6   2  16    10766.02    11242.76    294.69 o
   8   2  16    19452.05    18626.57    390.93 o
  10   2  16    32326.23    30973.31    501.63 o
  12   2  16      118.13      258.79    140.12 o
  14   2  16     1689.61     1685.89    197.96 o
  16   2  16     5307.02     5438.63    274.75 o
  18   2  16     3157.18     3118.97    244.33 o
  20   2  16     5583.90     5521.90    308.16 o
  22   2  16      283.41      143.11    288.71 o
 -29   3  16      216.39     -265.27    282.23 o
 -27   3  16     1434.91     1731.27    239.35 o
 -25   3  16      625.21      931.45    186.49 o
 -23   3  16      344.46      356.53    167.54 o
 -21   3  16        0.49      108.70    211.92 o
 -19   3  16        3.19      145.60    193.97 o
 -17   3  16     3605.02     3806.59    211.42 o
 -15   3  16       43.04       12.96    174.52 o
 -13   3  16     1196.95     1165.31    151.59 o
 -11   3  16      632.08      792.33    137.13 o
  -9   3  16     5591.68     5737.81    226.38 o
  -7   3  16       87.85       55.85    168.54 o
  -5   3  16       37.15       55.35    152.58 o
  -3   3  16    10635.29    10967.51    274.75 o
  -1   3  16     4738.27     4898.11    213.42 o
   1   3  16     2601.40     2758.46    181.01 o
   3   3  16     2938.17     3309.95    190.48 o
   5   3  16       13.03     -201.95    201.95 o
   7   3  16      786.70      665.18    163.55 o
   9   3  16       14.39       54.35    203.44 o
  11   3  16        6.34     -194.97    194.97 o
  13   3  16      304.22      490.16    160.06 o
  15   3  16      399.68       65.32    268.27 o
  17   3  16      711.74      517.09    191.98 o
  19   3  16      142.37      234.86    175.52 o
  21   3  16      119.85       19.95    275.75 o
 -28   4  16     3532.76     3684.92    292.70 o
 -26   4  16     4050.82     4117.74    268.27 o
 -24   4  16      262.21      355.03    175.02 o
 -22   4  16     5845.45     5457.58    288.21 o
 -20   4  16    10374.75    10363.17    323.62 o
 -18   4  16     8142.82     7991.65    286.72 o
 -16   4  16     1798.21     1813.04    181.01 o
 -14   4  16      365.71      358.52    146.10 o
 -12   4  16    21313.74    20849.49    400.41 o
 -10   4  16    17913.46    16845.44    361.51 o
  -8   4  16     6822.54     6462.33    231.37 o
  -6   4  16       13.29      205.94    117.68 o
  -4   4  16     2624.36     2368.52    175.02 o
  -2   4  16    20413.96    20061.15    377.47 o
   0   4  16    37389.20    37609.66    510.60 o
   2   4  16     4055.43     4153.14    208.93 o
   4   4  16      957.17     1115.95    141.61 o
   6   4  16     4333.40     4109.26    218.40 o
   8   4  16    15021.95    13504.08    354.53 o
  10   4  16    10405.75    10093.40    324.61 o
  12   4  16      890.09     1074.56    184.99 o
  14   4  16     2032.09     1997.04    202.95 o
  16   4  16     2665.27     2413.90    232.86 o
  18   4  16     5985.34     6199.55    305.66 o
  20   4  16     3834.52     3740.27    291.70 o
 -27   5  16     2139.24     2202.48    249.82 o
 -25   5  16      869.29      841.70    219.40 o
 -23   5  16      228.64      233.36    253.31 o
 -21   5  16      258.53      169.04    170.04 o
 -19   5  16      155.42      223.39    152.08 o
 -17   5  16     7397.14     7397.27    281.23 o
 -15   5  16      215.40      122.66    150.59 o
 -13   5  16     2290.35     2290.24    193.47 o
 -11   5  16      319.04       66.32    222.89 o
  -9   5  16     3141.68     3129.44    195.47 o
  -7   5  16       12.40     -196.46    196.46 o
  -5   5  16      243.78      370.49    137.62 o
  -3   5  16     7610.89     6613.42    310.15 o
  -1   5  16      813.60      734.99    149.09 o
   1   5  16     2569.55     2673.19    193.47 o
   3   5  16      127.77      185.99    129.65 o
   5   5  16      911.93      805.30    157.57 o
   7   5  16     2212.55     2161.59    195.96 o
   9   5  16        6.95     -105.71    230.37 o
  11   5  16       84.95       15.96    220.90 o
  13   5  16     1062.86      994.28    191.98 o
  15   5  16       42.39      232.86    174.52 o
  17   5  16      619.60        0.00    295.19 o
  19   5  16      242.44      -81.28    274.25 o
 -26   6  16     2721.16     2792.36    269.26 o
 -24   6  16       51.11      223.89    178.01 o
 -22   6  16     2259.38     2260.32    237.35 o
 -20   6  16     6626.72     6545.10    306.66 o
 -18   6  16     4755.69     4735.55    257.80 o
 -16   6  16     2729.59     2422.38    212.42 o
 -14   6  16     1703.22     1416.63    190.48 o
 -12   6  16     9946.39     8948.53    312.15 o
 -10   6  16    18483.96    17259.81    395.92 o
  -8   6  16     2706.96     2793.36    202.95 o
  -6   6  16     1265.35     1177.28    165.05 o
  -4   6  16     4768.62     4475.76    236.35 o
  -2   6  16    12333.98    12260.48    335.58 o
   0   6  16    20817.36    20289.03    416.86 o
   2   6  16     5310.19     5666.51    253.31 o
   4   6  16      788.89      630.78    177.02 o
   6   6  16     2416.72     1931.72    200.45 o
   8   6  16    12180.24    11731.42    349.54 o
  10   6  16     3794.31     4161.62    245.33 o
  12   6  16     1757.25     1749.72    212.92 o
  14   6  16     1539.96     1639.02    212.42 o
  16   6  16     2513.43     2212.45    258.29 o
  18   6  16     4223.39     3977.13    288.21 o
 -23   7  16      230.08       80.28    262.78 o
 -21   7  16      486.48      303.67    200.45 o
 -19   7  16     1381.34     1219.17    211.42 o
 -17   7  16     2514.02     1982.58    232.36 o
 -15   7  16      428.47       32.91    260.29 o
 -13   7  16     2658.02     2230.90    231.37 o
 -11   7  16      542.94       92.75    251.31 o
  -9   7  16     2806.60     2626.82    220.90 o
  -7   7  16       25.00       89.26    218.40 o
  -5   7  16      133.69      -73.80    228.87 o
  -3   7  16     5912.21     5625.12    248.82 o
  -1   7  16        2.04     -163.05    209.43 o
   1   7  16     1693.60     2013.00    186.99 o
   3   7  16      219.81      339.57    157.57 o
   5   7  16      844.64      858.65    176.52 o
   7   7  16     3384.28     3586.19    248.82 o
   9   7  16      121.86      172.03    236.85 o
  11   7  16        5.79       35.90    242.84 o
  13   7  16      643.39      700.09    184.50 o
  15   7  16        2.17       59.84    260.79 o
 -22   8  16     1927.01     1890.33    250.81 o
 -20   8  16     6358.16     6057.94    337.08 o
 -18   8  16     3243.42     3407.68    257.30 o
 -16   8  16     1917.93     1835.48    214.41 o
 -14   8  16     1566.29     1227.14    210.92 o
 -12   8  16     2639.74     2796.35    230.87 o
 -10   8  16    13655.46    12976.52    394.42 o
  -8   8  16     3737.40     3492.95    246.33 o
  -6   8  16     2791.41     2504.15    213.42 o
  -4   8  16     5941.04     5630.11    279.24 o
  -2   8  16     6717.54     6985.90    294.20 o
   0   8  16     6011.96     6573.03    282.23 o
   2   8  16     3046.33     3311.94    241.34 o
   4   8  16     1272.50     1425.10    194.97 o
   6   8  16      360.74      393.42    189.98 o
   8   8  16    10867.28    11239.77    378.96 o
  10   8  16     2126.27     2492.19    243.83 o
  12   8  16     3206.35     3276.54    270.76 o
  14   8  16     1870.60     2122.20    231.37 o
 -19   9  16      832.15      738.48    230.37 o
 -17   9  16     1208.96      979.82    232.86 o
 -15   9  16      294.72      395.92    180.01 o
 -13   9  16     1757.43     1965.63    232.86 o
 -11   9  16      269.36      127.65    272.75 o
  -9   9  16     1475.96     1906.29    215.41 o
  -7   9  16      392.15      123.66    284.22 o
  -5   9  16      828.02     1175.29    187.49 o
  -3   9  16     1351.35     1332.86    206.44 o
  -1   9  16      576.79      520.58    191.98 o
   1   9  16      783.19      867.13    200.95 o
   3   9  16     1805.63     2068.84    228.38 o
   5   9  16      964.41      784.85    219.40 o
   7   9  16     1740.27     1531.31    235.36 o
   9   9  16      211.84      279.24    294.69 o
  11   9  16       75.56      -20.94    263.28 o
 -14  10  16     1132.46      330.10    341.07 o
 -12  10  16     2193.95     1919.75    244.83 o
 -10  10  16     8726.60     8784.98    368.99 o
  -8  10  16     3278.67     2929.99    276.24 o
  -6  10  16      730.06      586.40    208.43 o
  -4  10  16     3364.88     2846.22    273.25 o
  -2  10  16     2525.38     2402.93    253.31 o
   0  10  16     2677.78     3141.41    255.80 o
   2  10  16     3361.20     3364.30    265.27 o
   4  10  16      273.89      301.18    201.45 o
   6  10  16      485.28      823.25    217.41 o
  -5  11  16     1642.74     1656.97    253.31 o
  -3  11  16      847.63      702.58    219.90 o
 -29   1  17     4302.95     4554.55    290.21 o
 -27   1  17     6716.33     7304.53    327.11 o
 -25   1  17    13863.54    13819.71    400.41 o
 -23   1  17      502.04      415.36    174.52 o
 -21   1  17      214.16      122.17    159.07 o
 -19   1  17     6279.81     6089.35    254.30 o
 -17   1  17    18560.76    19103.77    398.91 o
 -15   1  17    11064.48    11417.28    306.16 o
 -13   1  17      499.62      632.27    140.62 o
 -11   1  17     2686.34     2690.64    170.04 o
  -9   1  17    17468.71    17037.91    343.56 o
  -7   1  17    34110.38    35537.83    472.71 o
  -5   1  17    15858.60    15961.86    331.59 o
  -3   1  17     2832.62     2882.62    178.51 o
  -1   1  17    19670.47    20102.54    358.52 o
   1   1  17    10863.87    11587.32    288.21 o
   3   1  17    36898.16    38928.06    506.61 o
   5   1  17     3481.45     3642.54    202.45 o
   7   1  17      781.41      870.12    151.09 o
   9   1  17    30052.23    29965.07    490.66 o
  11   1  17     2639.12     2765.94    200.45 o
  13   1  17     9614.32     9564.85    320.12 o
  15   1  17      132.12       65.82    234.36 o
  17   1  17     3919.74     3491.45    263.28 o
  19   1  17     7648.72     7685.98    333.09 o
  21   1  17     3143.38     3273.55    276.74 o
 -28   2  17      390.51      117.68    263.28 o
 -26   2  17       33.46      146.60    242.84 o
 -24   2  17      151.78      -85.77    255.80 o
 -22   2  17       33.86     -112.19    210.92 o
 -20   2  17      335.32      -44.88    239.84 o
 -18   2  17      639.86      742.97    159.07 o
 -16   2  17      382.45      307.66    148.10 o
 -14   2  17      270.95      521.57    132.14 o
 -12   2  17      420.02      517.58    133.63 o
 -10   2  17     3714.12     3650.02    187.49 o
  -8   2  17       27.99       80.28    122.66 o
  -6   2  17       63.34       90.25    168.54 o
  -4   2  17      255.46      420.85    116.18 o
  -2   2  17      274.61      519.58    137.13 o
   0   2  17     2200.07     2506.65    172.03 o
   2   2  17       94.98      248.32    132.64 o
   4   2  17      270.58      392.43    144.11 o
   6   2  17       11.13       64.32    210.42 o
   8   2  17       58.96       67.81    208.93 o
  10   2  17       55.02       21.44    149.09 o
  12   2  17     1155.97     1064.59    182.00 o
  14   2  17      775.74      705.57    169.04 o
  16   2  17      472.13      -17.45    264.78 o
  18   2  17       11.60     -130.14    264.28 o
  20   2  17       30.58      507.11    176.52 o
 -29   3  17     1990.28     1800.08    246.83 o
 -27   3  17     8440.79     8513.22    370.49 o
 -25   3  17    12351.76    12550.68    395.92 o
 -23   3  17       94.39     -188.48    256.30 o
 -21   3  17       21.41      378.47    148.59 o
 -19   3  17     6774.58     6276.84    279.74 o
 -17   3  17    21829.05    20916.81    430.32 o
 -15   3  17     9798.20     9142.50    298.18 o
 -13   3  17        7.04      182.00    189.48 o
 -11   3  17     3858.44     3570.74    192.47 o
  -9   3  17     7756.52     7506.48    259.79 o
  -7   3  17    20378.48    20482.50    377.47 o
  -5   3  17     8080.08     8610.46    259.29 o
  -3   3  17      447.61      292.70    139.12 o
  -1   3  17    16111.95    17333.11    354.03 o
   1   3  17    16038.04    17441.81    359.02 o
   3   3  17    23565.00    25468.36    430.82 o
   5   3  17     4457.33     4774.45    225.88 o
   7   3  17     3651.87     3919.78    222.39 o
   9   3  17    28051.43    28374.42    489.16 o
  11   3  17     2956.26     2945.45    219.90 o
  13   3  17     6389.82     6365.60    287.21 o
  15   3  17      249.22     -154.58    243.83 o
  17   3  17     1160.01     1312.91    200.95 o
  19   3  17     5632.49     6164.15    314.14 o
 -28   4  17       67.92       93.74    191.98 o
 -26   4  17        5.83     -269.26    269.26 o
 -24   4  17     1141.52      274.75    257.80 o
 -22   4  17     1230.39      990.29    189.98 o
 -20   4  17     1163.92     1168.80    180.01 o
 -18   4  17       20.87       15.46    213.42 o
 -16   4  17      563.79      554.48    158.57 o
 -14   4  17      233.01     -111.69    214.91 o
 -12   4  17      158.68      107.21    208.43 o
 -10   4  17     5845.67     5399.24    226.88 o
  -8   4  17       47.24      -12.47    129.65 o
  -6   4  17      867.15      687.62    144.11 o
  -4   4  17        0.05      130.64    120.67 o
  -2   4  17     1960.64     1810.55    172.53 o
   0   4  17    10790.50    11779.29    310.15 o
   2   4  17      452.77      789.34    144.11 o
   4   4  17      134.65       40.39    215.41 o
   6   4  17       94.74      140.62    213.92 o
   8   4  17      262.14      176.52    213.42 o
  10   4  17        1.03      263.78    148.10 o
  12   4  17     3637.65     3430.62    236.85 o
  14   4  17     1180.28      818.76    196.46 o
  16   4  17      189.69      444.78    181.50 o
  18   4  17      473.43      256.80    303.17 o
 -27   5  17     7996.34     8038.02    374.97 o
 -25   5  17     8198.75     8297.31    376.97 o
 -23   5  17      307.77       18.45    280.73 o
 -21   5  17      231.74       69.81    188.48 o
 -19   5  17     4823.91     4806.36    265.77 o
 -17   5  17    16367.17    15906.01    403.90 o
 -15   5  17     5239.73     5207.76    250.32 o
 -13   5  17       16.82      130.14    132.64 o
 -11   5  17     4002.42     4217.97    222.89 o
  -9   5  17     8397.50     8250.44    275.75 o
  -7   5  17    15522.82    14308.38    349.54 o
  -5   5  17    10966.79     9876.50    298.68 o
  -3   5  17      371.47      366.00    142.11 o
  -1   5  17    12350.83    11684.05    319.63 o
   1   5  17    18637.40    18370.77    391.43 o
   3   5  17     1816.40     2159.60    196.46 o
   5   5  17     5609.50     5344.89    244.83 o
   7   5  17     3209.75     3133.43    221.39 o
   9   5  17     7661.44     7807.65    297.19 o
  11   5  17     7107.49     7248.18    300.68 o
  13   5  17     3893.54     3688.42    262.28 o
  15   5  17      259.81      187.49    262.28 o
  17   5  17     3521.00     3703.37    271.76 o
 -24   6  17      852.71      691.61    237.35 o
 -22   6  17      651.79      635.26    210.42 o
 -20   6  17      648.78      557.48    178.01 o
 -18   6  17      484.21      505.12    187.49 o
 -16   6  17      507.24      768.90    165.05 o
 -14   6  17     1326.65     1595.64    207.93 o
 -12   6  17     1276.88     1177.78    186.99 o
 -10   6  17     4487.74     4317.69    240.34 o
  -8   6  17     1747.61     1891.83    183.00 o
  -6   6  17      282.18      100.23    201.95 o
  -4   6  17     1501.72     1392.19    181.50 o
  -2   6  17      512.69      645.73    155.08 o
   0   6  17     6130.54     6442.38    279.24 o
   2   6  17      309.66      371.48    152.58 o
   4   6  17      186.29      176.02    164.05 o
   6   6  17       20.48      174.02    225.38 o
   8   6  17        6.21      165.05    241.34 o
  10   6  17      456.66      336.58    196.46 o
  12   6  17     5512.10     5601.19    288.71 o
  14   6  17      115.10      287.21    181.50 o
  16   6  17       77.79      121.67    276.24 o
 -23   7  17      840.43      978.33    218.40 o
 -21   7  17     2453.53     2417.39    258.29 o
 -19   7  17     2752.03     2481.71    242.34 o
 -17   7  17    13463.57    13250.27    399.91 o
 -15   7  17     3231.43     3029.72    252.31 o
 -13   7  17     1105.75     1095.01    203.94 o
 -11   7  17     4334.76     4249.38    254.30 o
  -9   7  17     6430.75     6100.32    280.23 o
  -7   7  17     8176.51     7754.80    308.66 o
  -5   7  17     3495.33     3259.59    227.88 o
  -3   7  17        7.09       46.37    208.93 o
  -1   7  17     5808.38     5238.18    269.26 o
   1   7  17    12726.42    12852.36    367.00 o
   3   7  17     1786.20     1709.82    213.92 o
   5   7  17     3026.82     3087.06    229.87 o
   7   7  17     3768.82     3690.41    257.80 o
   9   7  17     4559.00     4373.54    277.24 o
  11   7  17     5772.51     6625.38    312.15 o
  13   7  17     1556.76     1323.88    234.86 o
  15   7  17      184.69      291.20    193.47 o
 -20   8  17     1205.03      897.05    225.38 o
 -18   8  17     1369.37     1426.10    208.93 o
 -16   8  17      236.16      206.93    255.80 o
 -14   8  17       12.25      154.58    176.52 o
 -12   8  17      875.53     1138.89    191.48 o
 -10   8  17     2579.89     2778.40    233.86 o
  -8   8  17     3054.66     3173.82    237.35 o
  -6   8  17       49.28     -241.84    241.84 o
  -4   8  17        2.66       24.93    174.52 o
  -2   8  17      263.35      563.96    166.54 o
   0   8  17     3933.05     4441.36    265.27 o
   2   8  17      814.51     1048.13    192.47 o
   4   8  17       53.87       53.35    180.51 o
   6   8  17       93.74        0.00    293.70 o
   8   8  17       17.81      113.69    278.24 o
  10   8  17      641.74      511.60    213.92 o
  12   8  17     2236.55     2291.73    268.77 o
 -17   9  17     5978.21     5655.54    320.62 o
 -15   9  17     3048.02     3138.92    266.77 o
 -13   9  17      722.16      832.72    207.43 o
 -11   9  17     3416.60     3281.03    271.76 o
  -9   9  17    10559.14    10699.25    385.45 o
  -7   9  17     5733.55     5579.74    300.18 o
  -5   9  17     1795.85     1861.41    223.39 o
  -3   9  17      326.25      337.58    183.50 o
  -1   9  17      929.73      708.06    209.93 o
   1   9  17     7470.80     7944.78    334.09 o
   3   9  17      316.45      474.70    189.48 o
   5   9  17     2687.48     2626.82    266.27 o
   7   9  17     1738.80     2044.41    230.37 o
   9   9  17      431.31      549.50    196.46 o
 -12  10  17      167.10      248.82    309.15 o
 -10  10  17      780.87      417.36    234.86 o
  -8  10  17     5568.61     5491.98    325.61 o
  -6  10  17      112.66       99.73    270.76 o
  -4  10  17      479.47      119.17    304.17 o
  -2  10  17      334.40      458.75    199.45 o
   0  10  17      918.49     1358.29    203.94 o
   2  10  17     1284.26      969.85    231.87 o
   4  10  17       10.79     -249.82    306.16 o
 -28   0  18        2.40      -59.84    256.30 o
 -26   0  18    11695.37    11829.66    395.42 o
 -24   0  18      473.12      244.33    261.29 o
 -20   0  18      218.67     -393.92    393.92 o
 -18   0  18     8340.64     8464.36    292.20 o
 -16   0  18     3077.36     3567.25    199.95 o
 -14   0  18     4842.26     5514.42    231.37 o
 -12   0  18     2439.71     2520.61    186.49 o
 -10   0  18      827.11      725.52    144.11 o
  -8   0  18    24351.73    25181.15    419.85 o
  -6   0  18    33565.56    35230.67    487.67 o
  -4   0  18    23953.05    25561.61    417.36 o
  -2   0  18     1755.47     1988.56    164.05 o
   0   0  18     1339.35     1442.06    154.58 o
   2   0  18    19722.37    21182.08    392.43 o
   4   0  18    26413.86    26612.24    449.77 o
   6   0  18     8192.84     8353.16    273.25 o
   8   0  18      990.67      859.65    170.04 o
  10   0  18      507.77      357.52    167.04 o
  12   0  18    12435.39    12722.71    367.00 o
  16   0  18      221.25      287.71    190.98 o
  18   0  18      107.05     -507.61    507.61 o
  20   0  18     4156.00     3997.57    289.21 o
 -27   1  18       51.49     -232.36    284.72 o
 -25   1  18        2.75        0.00    251.31 o
 -23   1  18       96.87      102.22    249.82 o
 -21   1  18       61.58       47.87    222.89 o
 -19   1  18      114.89     -376.97    376.97 o
 -17   1  18      203.53     -170.53    217.41 o
 -13   1  18       40.97      -51.86    185.99 o
 -11   1  18     1101.57     -528.55    528.55 o
  -9   1  18        6.38      121.17    167.04 o
  -5   1  18        0.27     -327.60    327.60 o
  -1   1  18      566.40      851.17    141.11 o
   1   1  18      435.85      631.77    143.61 o
   3   1  18      175.49      538.03    163.05 o
   5   1  18       63.06      250.32    148.10 o
   7   1  18       16.00     -179.51    202.45 o
   9   1  18     1010.13      254.80    199.95 o
  11   1  18       16.96      -77.29    196.96 o
  13   1  18        0.59     -250.32    250.32 o
  15   1  18      475.03      699.09    183.50 o
  17   1  18        9.50     -291.70    291.70 o
  19   1  18        9.79     -438.80    636.26 o
 -28   2  18      534.04      750.95    209.93 o
 -26   2  18     8759.41     9329.99    362.51 o
 -24   2  18     1289.69     1416.13    203.94 o
 -22   2  18    15640.90    15665.67    417.86 o
 -20   2  18      156.07      188.98    228.38 o
 -16   2  18     5867.16     6282.32    259.79 o
 -14   2  18    10900.31    10875.26    314.14 o
 -10   2  18     1433.52     1401.17    163.55 o
  -8   2  18    17170.93    17635.28    358.52 o
  -6   2  18    13868.10    14406.11    331.59 o
  -4   2  18    20822.40    21403.48    389.93 o
   2   2  18    31349.62    32911.02    488.66 o
   6   2  18     8020.37     8522.70    285.72 o
  10   2  18      283.36      243.83    162.06 o
  12   2  18    13638.92    14007.20    387.44 o
  14   2  18     6709.31     6883.68    295.19 o
  16   2  18      773.75      787.85    185.49 o
  18   2  18        0.97      352.04    184.00 o
  20   2  18     2287.05     2423.37    254.30 o
 -27   3  18      100.10      280.73    194.47 o
 -25   3  18       35.20      470.71    177.51 o
 -23   3  18     1745.90     1547.77    213.42 o
 -21   3  18      273.48      108.20    175.52 o
 -19   3  18      641.81      204.94    286.72 o
 -17   3  18     1455.66     1553.75    191.48 o
 -15   3  18      735.94      184.99    263.78 o
 -13   3  18      479.18     -458.25    458.25 o
 -11   3  18     6272.75     6016.55    253.81 o
  -9   3  18      165.41     -963.37    963.37 o
  -5   3  18      496.98      589.89    155.08 o
  -3   3  18     2694.98     3018.75    184.00 o
  -1   3  18      530.53      578.92    149.09 o
   1   3  18      113.35     -130.14    196.96 o
   3   3  18      178.52     -120.67    223.89 o
   5   3  18     1327.51     1307.43    184.50 o
   7   3  18       22.63      -28.92    215.41 o
   9   3  18     1573.38      -30.42    424.34 o
  11   3  18      904.42     1193.74    177.51 o
  13   3  18      744.33      940.43    182.00 o
  19   3  18      360.07      165.05    282.73 o
 -26   4  18     6663.70     6808.88    330.10 o
 -24   4  18     2192.52     1931.72    244.33 o
 -22   4  18     6257.18     6548.59    299.68 o
 -20   4  18      347.06       67.32    204.44 o
 -18   4  18     3780.71     3500.43    239.35 o
 -16   4  18     8915.22     8710.68    311.15 o
 -14   4  18    14120.07    13368.95    355.53 o
 -12   4  18    10218.53     9480.58    301.18 o
 -10   4  18        4.09     -136.63    201.45 o
  -8   4  18    15931.57    14631.49    353.03 o
  -6   4  18    19579.42    19128.20    401.90 o
  -4   4  18     4148.26     4352.60    216.91 o
  -2   4  18     2117.95     2197.49    184.00 o
   0   4  18      418.63      505.62    145.60 o
   2   4  18     7827.84     8683.26    285.22 o
   4   4  18    17700.35    18281.01    402.40 o
   6   4  18     3308.45     3136.92    233.86 o
   8   4  18      115.06      232.86    157.57 o
  10   4  18     2103.58     2119.70    208.93 o
  12   4  18    13813.47    12624.48    397.41 o
  14   4  18     7592.20     8001.12    333.59 o
  16   4  18      106.91      135.63    260.29 o
  18   4  18      127.45     -267.27    301.68 o
 -25   5  18      709.17      797.32    205.44 o
 -23   5  18      758.24      629.28    211.42 o
 -21   5  18     1015.22     1056.11    199.45 o
 -19   5  18     1591.55     1671.93    206.44 o
 -17   5  18      679.94      613.32    170.53 o
 -15   5  18        5.38     -256.30    256.30 o
 -13   5  18     4145.37     3865.43    245.83 o
 -11   5  18     2355.33     2380.49    195.96 o
  -9   5  18      881.26      894.55    161.56 o
  -7   5  18       78.90      232.86    145.10 o
  -5   5  18     1289.05     1428.59    170.53 o
  -3   5  18      148.95      217.41    147.10 o
  -1   5  18     1561.06     1538.29    184.50 o
   1   5  18        3.78      -14.46    217.41 o
   3   5  18        1.22        0.00    205.44 o
   5   5  18     1161.66     1295.46    176.52 o
   7   5  18     1190.46      996.77    184.00 o
   9   5  18      499.71      950.90    163.55 o
  11   5  18     1995.34     1814.04    216.41 o
  13   5  18      158.29     -110.70    267.77 o
  15   5  18     1797.93     1651.48    230.87 o
  17   5  18      167.01      238.35    210.42 o
 -24   6  18     5530.55     5445.61    321.62 o
 -22   6  18     2735.11     2572.47    255.80 o
 -20   6  18      754.00      926.97    191.98 o
 -18   6  18     3925.20     3626.58    254.80 o
 -16   6  18     7537.43     7410.24    309.65 o
 -14   6  18    12538.49    11689.04    366.00 o
 -12   6  18     6316.35     6459.34    284.22 o
 -10   6  18        3.78     -170.04    224.39 o
  -8   6  18     9414.36     8275.87    304.17 o
  -6   6  18    12192.43    11901.96    343.56 o
  -4   6  18     3093.18     2929.49    203.44 o
  -2   6  18     2947.16     2945.95    223.89 o
   0   6  18      764.54      977.33    174.02 o
   2   6  18     4684.93     5357.35    261.78 o
   4   6  18    12028.17    11842.62    358.52 o
   6   6  18     1393.80     1318.89    187.99 o
   8   6  18      230.06      215.91    165.55 o
  10   6  18     3064.72     3103.51    246.33 o
  12   6  18    10346.60     9950.79    371.98 o
  14   6  18     4282.24     4296.25    294.69 o
 -21   7  18      773.44      572.93    205.44 o
 -19   7  18     1036.77      672.66    211.42 o
 -17   7  18     1006.15     1078.55    201.45 o
 -15   7  18      862.24     1145.87    192.97 o
 -13   7  18     4374.48     4662.25    267.77 o
 -11   7  18      648.26      846.68    169.04 o
  -9   7  18      278.06      386.44    154.58 o
  -7   7  18       11.90     -242.84    242.84 o
  -5   7  18     2050.14     1911.77    215.91 o
  -3   7  18      112.96       64.82    229.87 o
  -1   7  18      821.76     1035.17    187.49 o
   1   7  18       46.62      -82.77    233.86 o
   3   7  18       37.19     -169.54    239.35 o
   5   7  18      871.73      662.19    199.95 o
   7   7  18     1010.60      911.01    216.41 o
   9   7  18      121.06      169.04    273.75 o
  11   7  18     1610.07     1929.23    240.84 o
  13   7  18       15.70      164.05    198.96 o
 -20   8  18      596.31       20.94    316.63 o
 -18   8  18     3533.13     3787.14    270.26 o
 -16   8  18     7500.15     7148.45    346.05 o
 -14   8  18     6327.08     6539.12    321.62 o
 -12   8  18     2129.78     2254.83    224.39 o
 -10   8  18      195.45      161.56    250.81 o
  -8   8  18     1403.63     1281.99    218.90 o
  -6   8  18     7528.79     7520.94    324.11 o
  -4   8  18     3818.17     3560.76    250.81 o
  -2   8  18     4458.59     4738.54    267.27 o
   0   8  18     4118.92     4188.05    281.73 o
   2   8  18     3946.49     4262.35    276.24 o
   4   8  18    10688.43    10506.77    384.95 o
   6   8  18       42.32      267.27    285.72 o
   8   8  18      261.60       59.34    266.77 o
  10   8  18     1381.22     1179.28    226.38 o
 -15   9  18     1709.77     1820.52    252.81 o
 -13   9  18      860.77      690.61    215.91 o
 -11   9  18      111.05       19.45    272.26 o
  -7   9  18        2.68       57.34    351.04 o
  -1   9  18      102.45       76.79    259.79 o
   1   9  18       92.33       58.34    283.23 o
   3   9  18       72.89     -138.12    285.72 o
   5   9  18      902.31      546.51    225.88 o
   7   9  18      559.39     -548.50    548.50 o
  -8  10  18     1674.60     1755.20    248.32 o
  -6  10  18     7456.48     7981.68    363.51 o
  -4  10  18     3577.33     4128.71    289.71 o
  -2  10  18      653.18      444.29    210.42 o
   0  10  18     2191.59     1888.84    259.79 o
 -27   1  19       79.13       39.89    282.73 o
 -25   1  19      296.70      225.38    247.32 o
 -23   1  19    12290.53    12740.66    392.93 o
 -21   1  19     8643.12     9979.71    336.58 o
 -15   1  19     6190.54     6288.31    265.77 o
 -13   1  19    20110.58    20557.79    417.36 o
 -11   1  19    17910.01    18457.03    385.45 o
  -9   1  19      777.40      982.31    150.59 o
  -5   1  19    19933.81    21125.74    398.41 o
  -3   1  19    18769.50    19990.84    387.44 o
  -1   1  19    18695.30    20239.66    394.92 o
   1   1  19     1900.07     1799.08    185.49 o
   3   1  19     2935.76     3575.22    196.96 o
   5   1  19    12041.18    12063.51    334.59 o
   7   1  19    14228.15    14475.92    365.50 o
   9   1  19     4545.92     4632.33    240.84 o
  11   1  19     2868.51     2425.87    223.89 o
  13   1  19     5977.85     6457.84    285.72 o
  15   1  19      276.12       55.35    272.26 o
  17   1  19     7647.42     7611.69    358.02 o
  19   1  19       32.17      187.99    253.31 o
 -28   2  19       66.68      -20.94    288.71 o
 -26   2  19        0.24     -259.79    259.79 o
 -24   2  19      636.47       92.25    278.24 o
 -22   2  19      435.28      425.84    181.01 o
 -20   2  19     1304.88     1215.68    197.96 o
 -18   2  19       78.93      140.12    239.84 o
 -16   2  19      410.20      103.72    230.37 o
 -14   2  19      475.28      426.83    154.08 o
 -12   2  19       26.81     -151.09    193.47 o
 -10   2  19      112.29      106.71    150.59 o
  -8   2  19      228.67      261.78    145.60 o
  -6   2  19     2367.03     2141.15    187.49 o
  -4   2  19       24.43     -234.86    234.86 o
  -2   2  19      172.46      306.16    139.12 o
   0   2  19      347.83      185.49    210.92 o
   2   2  19      288.53      720.53    152.08 o
   6   2  19      138.54      146.60    150.59 o
   8   2  19     1281.73     1403.66    174.52 o
  10   2  19        0.55     -631.77    631.77 o
  12   2  19      753.90      733.99    187.49 o
  14   2  19     1510.61     1710.82    210.92 o
  18   2  19      176.54       81.78    291.20 o
 -27   3  19      278.01      185.99    288.71 o
 -25   3  19      917.16      457.25    221.89 o
 -23   3  19    12697.19    11121.09    464.73 o
 -21   3  19     8870.88     8335.71    333.09 o
 -19   3  19      155.07      -98.73    244.83 o
 -17   3  19      147.13      -31.41    241.34 o
 -15   3  19     6618.73     6235.95    276.24 o
 -13   3  19    16427.72    16136.88    387.44 o
 -11   3  19    12843.65    12932.64    338.08 o
  -9   3  19      462.65      443.79    147.60 o
  -7   3  19       80.05       80.78    180.51 o
  -5   3  19    16084.00    16169.29    372.48 o
  -3   3  19    22121.19    23240.46    426.33 o
  -1   3  19    11259.46    12250.00    322.12 o
   1   3  19     2062.59     2328.13    192.97 o
   3   3  19     4381.95     4635.33    235.86 o
   5   3  19     8498.06     9231.76    313.14 o
   7   3  19     7821.11     8095.37    302.67 o
   9   3  19     5882.15     5335.91    280.73 o
  11   3  19     1545.11     1507.38    217.41 o
  13   3  19     4648.04     5104.54    285.22 o
  15   3  19     1394.39     1412.14    213.92 o
  17   3  19     6025.52     5858.48    320.12 o
 -26   4  19        5.64      247.82    193.97 o
 -24   4  19      517.13      818.26    206.44 o
 -22   4  19      428.37      469.72    177.02 o
 -20   4  19     2427.53     2612.86    227.38 o
 -18   4  19      325.45      366.00    175.52 o
 -16   4  19        9.68     -229.37    229.37 o
 -14   4  19     2861.91     2991.32    220.90 o
 -12   4  19      303.51      392.43    160.06 o
 -10   4  19       15.96       28.92    203.94 o
  -8   4  19      167.53      170.04    153.08 o
  -6   4  19     2229.37     2181.04    183.50 o
  -4   4  19       40.10      -27.92    204.94 o
  -2   4  19      552.64      691.11    167.04 o
   0   4  19      246.11      472.71    156.07 o
   2   4  19     1246.88     1283.49    172.53 o
   4   4  19     3704.15     3850.47    238.85 o
   6   4  19       20.06      117.68    155.57 o
   8   4  19      164.94      -16.46    215.41 o
  10   4  19      824.10      928.46    189.48 o
  12   4  19     2210.23     2245.86    233.86 o
  14   4  19     2442.02     2410.91    246.83 o
  16   4  19        8.52     -182.50    260.29 o
 -25   5  19     1409.98     1789.61    235.86 o
 -23   5  19     7025.49     7538.89    340.07 o
 -21   5  19     3890.89     3527.36    266.27 o
 -19   5  19      673.77      383.45    203.94 o
 -17   5  19      156.21      119.17    233.36 o
 -15   5  19     4543.75     4644.80    254.30 o
 -13   5  19    25088.63    23576.04    480.69 o
 -11   5  19     5554.29     5574.76    266.27 o
  -9   5  19     2211.06     1953.16    198.96 o
  -7   5  19     1746.12     2024.46    191.48 o
  -5   5  19     7377.07     6751.54    274.25 o
  -3   5  19    20110.15    19180.56    424.84 o
  -1   5  19     5421.33     5372.31    264.78 o
   1   5  19       32.56       76.29    207.93 o
   3   5  19     4225.33     4445.84    243.33 o
   5   5  19     3729.36     3295.49    243.83 o
   7   5  19     3794.77     3532.84    252.31 o
   9   5  19     2617.90     2687.15    225.38 o
  11   5  19      499.76      220.90    266.77 o
  13   5  19     3853.28     3740.27    280.23 o
  15   5  19     4250.52     3752.24    302.67 o
 -22   6  19      181.09      251.81    197.46 o
 -20   6  19     1834.69     1939.20    223.89 o
 -18   6  19      423.58      385.94    181.50 o
 -16   6  19      440.98      176.52    268.77 o
 -14   6  19     2222.02     2311.18    214.41 o
 -12   6  19      180.58        0.00    236.85 o
 -10   6  19     1785.86     1603.12    191.48 o
  -8   6  19       15.37      111.69    199.95 o
  -6   6  19     2818.33     2583.93    222.89 o
  -4   6  19      841.55      702.58    175.02 o
  -2   6  19       50.14      151.09    151.09 o
   0   6  19       83.67      225.38    237.85 o
   2   6  19      591.96      731.50    186.49 o
   4   6  19     2504.48     2414.90    228.38 o
   6   6  19       11.27     -157.07    239.84 o
   8   6  19      420.24       17.95    284.72 o
  10   6  19        9.89      104.22    189.48 o
  12   6  19      404.56      406.39    202.95 o
  14   6  19     2111.92     1760.19    233.86 o
 -21   7  19     6498.35     6320.72    327.11 o
 -19   7  19      912.38      835.22    210.92 o
 -17   7  19        0.69      -18.95    260.29 o
 -15   7  19     2885.20     2603.88    242.34 o
 -13   7  19    13190.03    12368.18    390.93 o
 -11   7  19     1776.11     1653.48    227.38 o
  -9   7  19     2830.45     2569.47    242.84 o
  -7   7  19      872.66      900.54    182.00 o
  -5   7  19     3659.66     3510.40    241.84 o
  -3   7  19     9210.31     9198.85    338.57 o
  -1   7  19     3128.22     3037.69    246.33 o
   1   7  19       97.58      130.64    175.02 o
   3   7  19     3505.82     3172.82    258.79 o
   5   7  19     6215.83     5895.38    304.17 o
   7   7  19     5209.76     5017.28    302.17 o
   9   7  19     2193.57     2502.16    236.35 o
  11   7  19      352.63      224.89    308.16 o
 -18   8  19       82.88     -166.05    308.16 o
 -16   8  19     1994.61     1715.31    279.74 o
 -12   8  19        3.01       75.79    277.74 o
  -8   8  19      264.88    -1297.45   1297.45 o
  -4   8  19      546.21      510.11    185.99 o
  -2   8  19       80.44      283.72    178.51 o
   0   8  19     1616.62     1575.19    230.87 o
   2   8  19      411.87      386.44    206.44 o
   4   8  19     3307.48     3223.69    276.24 o
   6   8  19       89.58      -99.23    284.22 o
   8   8  19       30.61     -164.05    269.26 o
 -11   9  19      870.69      668.67    184.99 o
  -1   9  19      737.00      744.96    215.41 o
   1   9  19      651.77     -421.85    421.85 o
   3   9  19     1703.43     1856.42    245.33 o
 -26   0  20      718.22      946.91    201.45 o
 -24   0  20      378.61      531.55    190.98 o
 -22   0  20     1212.89      896.05    199.45 o
 -20   0  20     3169.72     3403.19    243.33 o
 -18   0  20    33666.55    35577.22    586.40 o
 -16   0  20      209.71      123.16    227.38 o
 -14   0  20     4852.64     5218.73    256.30 o
 -12   0  20    12216.39    12281.42    349.54 o
 -10   0  20    16416.05    16291.95    375.97 o
  -8   0  20    30142.12    26750.86    415.36 o
  -6   0  20      428.07      361.01    124.16 o
  -2   0  20    13238.67    11983.24    285.72 o
   0   0  20     5468.65     4813.84    198.46 o
   2   0  20     4730.22     4270.82    197.96 o
   4   0  20      221.90      155.08    170.53 o
   6   0  20    10709.71     9467.11    276.74 o
   8   0  20     8562.41     7370.85    259.29 o
  10   0  20     3179.96     2428.86    197.46 o
  12   0  20        1.80     -158.57    190.48 o
  14   0  20       50.89      -91.75    211.42 o
 -27   1  20        2.46       33.41    211.42 o
 -25   1  20      130.68      205.94    219.90 o
 -23   1  20        8.53       14.96    139.62 o
 -21   1  20      124.63     -208.43    208.43 o
 -19   1  20       50.03      -93.74    207.43 o
 -17   1  20      898.97      735.49    148.59 o
 -15   1  20      106.61       73.30    177.51 o
 -13   1  20        0.47      147.60    113.19 o
 -11   1  20     1349.71     1163.32    143.11 o
  -9   1  20        0.06     -145.60    166.54 o
  -7   1  20      869.94      829.23    131.14 o
  -5   1  20       63.81        0.00    177.02 o
  -3   1  20      289.52      237.85    131.14 o
  -1   1  20        0.05      251.81    120.67 o
   1   1  20      249.67      171.53    178.51 o
   3   1  20       87.07     -504.12    504.12 o
   5   1  20       11.52      152.58    125.16 o
   7   1  20      175.44       63.83    189.48 o
   9   1  20      435.16      -13.46    206.93 o
  11   1  20       19.26     -215.91    215.91 o
  13   1  20       10.22     -245.33    245.33 o
  15   1  20        3.00       15.96    204.94 o
  17   1  20       40.84       83.77    242.34 o
 -26   2  20      731.83      371.98    171.03 o
 -24   2  20      362.47      576.92    147.10 o
 -22   2  20     3764.83     3663.48    216.41 o
 -20   2  20     3635.11     2984.84    207.93 o
 -16   2  20       91.62       76.29    194.47 o
 -14   2  20     2963.85     2508.14    180.51 o
 -12   2  20     9872.88     8177.14    258.79 o
 -10   2  20     9823.01     8762.54    262.28 o
  -8   2  20    23088.25    19488.21    366.00 o
  -6   2  20      205.11      331.59    128.15 o
  -4   2  20     6947.78     5967.18    219.90 o
  -2   2  20    16397.10    14348.27    315.14 o
   0   2  20     7981.39     6685.72    230.87 o
   2   2  20     6487.38     6103.81    229.37 o
   4   2  20      167.81      -48.87    177.51 o
   8   2  20     9076.50     7705.43    270.26 o
  10   2  20     1872.16     1393.19    174.02 o
  12   2  20       46.85      102.72    210.42 o
  14   2  20      321.26      217.41    219.90 o
  16   2  20    10163.78     9055.74    321.12 o
 -25   3  20       38.75      -98.23    151.59 o
 -23   3  20        0.06       61.83    213.92 o
 -21   3  20     1855.82     1418.62    181.01 o
 -19   3  20       14.65     -140.12    209.43 o
 -17   3  20      120.39      106.71    171.03 o
 -15   3  20      100.98      346.55    120.67 o
 -13   3  20      210.74      396.42    120.17 o
 -11   3  20     1101.30      939.43    141.61 o
  -9   3  20      498.01      318.63    132.64 o
  -7   3  20     1544.46     1228.64    147.10 o
  -5   3  20     5249.98     4371.05    207.93 o
  -3   3  20       90.58       46.37    188.48 o
  -1   3  20      653.34      483.18    137.62 o
   1   3  20     4232.22     3817.56    189.48 o
   3   3  20     3335.33     2762.95    180.51 o
   5   3  20     1048.79     1247.59    155.57 o
   7   3  20      753.25      585.90    150.09 o
   9   3  20       57.83       83.77    210.42 o
  11   3  20       55.05     -117.18    214.41 o
  13   3  20     1410.26     1158.83    175.52 o
  15   3  20       32.10      130.64    250.81 o
 -24   4  20      230.87       49.37    229.37 o
 -22   4  20     3294.26     2579.45    217.90 o
 -20   4  20     5630.81     4737.55    241.84 o
 -18   4  20     7857.75     6372.08    263.78 o
 -16   4  20      607.18      665.68    147.10 o
 -14   4  20     4261.84     3294.49    201.45 o
 -12   4  20     4568.54     3895.85    206.44 o
  -8   4  20    10486.94     8955.51    269.76 o
  -6   4  20      179.08       84.77    187.99 o
  -4   4  20     8627.28     7189.34    254.80 o
  -2   4  20    15682.90    13898.00    324.61 o
   0   4  20     7691.47     6633.36    245.83 o
   2   4  20     3026.20     2454.79    187.99 o
   4   4  20       83.75      -12.96    201.95 o
   6   4  20     6589.47     5736.81    239.84 o
   8   4  20     6309.96     5470.04    253.81 o
  12   4  20      534.46      691.11    155.57 o
  14   4  20      170.91      212.92    227.38 o
 -23   5  20        2.78      183.00    206.93 o
 -21   5  20     3492.34     2721.56    215.41 o
 -19   5  20       46.46       30.42    216.91 o
 -17   5  20        3.44      -86.76    177.51 o
 -15   5  20       14.79     -208.43    208.43 o
 -13   5  20       85.90      108.20    133.14 o
 -11   5  20     2109.60     1834.48    180.01 o
  -9   5  20     1076.86      964.86    141.61 o
  -7   5  20      946.56      691.61    148.59 o
  -5   5  20     1629.21     1281.50    168.04 o
  -3   5  20      282.20      191.98    211.42 o
  -1   5  20     2300.62     1953.66    169.54 o
   1   5  20     1936.52     1739.24    166.05 o
   3   5  20     1605.36     1377.73    170.53 o
   5   5  20      888.81      578.42    161.06 o
   7   5  20      248.86      252.81    140.12 o
   9   5  20      632.28      436.81    173.03 o
 -22   6  20     3998.25     3300.97    243.83 o
 -18   6  20     3551.90     2677.68    211.92 o
 -16   6  20     1062.26     1004.75    170.53 o
 -12   6  20     2634.95     2261.82    182.00 o
  -6   6  20      438.85      318.63    132.64 o
  -4   6  20     4854.87     3780.66    210.42 o
   0   6  20     5994.92     4757.49    230.87 o
   2   6  20     2502.58     2004.02    189.48 o
   4   6  20      633.48       28.92    241.34 o
   6   6  20     2701.76     2161.59    197.46 o
  10   6  20     2963.53     2409.91    214.91 o
  12   6  20      938.68      828.73    175.02 o
 -19   7  20        8.20       50.36    226.88 o
 -15   7  20      219.63      360.02    155.57 o
 -13   7  20      252.02      426.33    149.59 o
 -11   7  20     2184.81     1765.67    176.52 o
  -9   7  20     1463.01     1026.19    178.01 o
  -7   7  20      645.02      471.71    137.62 o
  -5   7  20       75.22     -554.98    554.98 o
  -3   7  20      396.45      362.51    144.60 o
  -1   7  20     1736.16     1317.90    180.01 o
   1   7  20     1229.64     1145.37    173.53 o
   3   7  20      311.49      -91.25    244.33 o
   5   7  20      271.74      304.67    157.07 o
   7   7  20      832.33      306.66    186.99 o
   9   7  20      836.84      502.13    170.04 o
 -16   8  20     2770.01     2321.65    210.42 o
 -14   8  20     1977.41     1161.82    320.12 o
 -12   8  20     1973.64     1714.81    205.44 o
  -8   8  20        7.22      -15.46    212.42 o
  -6   8  20      220.84    -4086.83   4086.83 o
  -4   8  20     1920.51     1622.56    199.95 o
  -2   8  20     2640.26     2139.15    202.95 o
   0   8  20     4629.82     3823.55    245.83 o
   4   8  20      843.06      583.90    187.49 o
   6   8  20     2135.74     1775.15    220.90 o
  -9   9  20      613.24      152.08    249.82 o
  -7   9  20       10.35      117.18    228.87 o
  -1   9  20     2652.98     2531.08    226.38 o
 -25   1  21     3558.89     3011.27    280.23 o
 -23   1  21      758.76      933.95    200.45 o
 -21   1  21     1982.51     2183.53    224.89 o
 -15   1  21     6948.04     7436.67    304.67 o
 -13   1  21      536.36      757.93    155.57 o
  -9   1  21    42141.50    44664.38    614.32 o
  -7   1  21     9716.14     9709.45    330.60 o
  -5   1  21     6158.02     6302.77    267.77 o
  -3   1  21       34.55     -240.84    240.84 o
  -1   1  21     9780.91    10103.38    317.63 o
   1   1  21     6115.71     6696.19    283.72 o
   3   1  21     9460.64    10013.62    329.10 o
   5   1  21     1150.34     1167.31    190.48 o
   7   1  21     1003.76     1684.89    183.00 o
   9   1  21     7984.37     8570.07    320.12 o
  11   1  21     6055.49     5890.39    317.13 o
  13   1  21     3999.04     4208.49    286.72 o
  15   1  21      668.10      379.96    202.95 o
 -24   2  21       41.03      160.56    261.29 o
 -22   2  21      987.90      931.45    197.96 o
 -20   2  21       16.19      144.60    239.84 o
 -18   2  21      178.42      207.43    250.32 o
 -16   2  21      236.76      107.71    166.05 o
 -14   2  21       36.36     -176.02    218.40 o
 -12   2  21       11.14     -251.31    251.31 o
 -10   2  21       97.17     -121.17    202.45 o
  -8   2  21       26.09     -249.82    249.82 o
  -6   2  21     3298.42     3556.77    223.89 o
  -4   2  21      288.18        0.00    229.87 o
  -2   2  21      393.44      381.46    171.53 o
   0   2  21      161.86       76.29    229.37 o
   2   2  21      345.33      186.99    241.34 o
   4   2  21      164.06     -388.94    388.94 o
   6   2  21       27.71     -435.81    435.81 o
   8   2  21       18.51     -191.48    237.85 o
 -25   3  21     3400.46     3858.95    283.72 o
 -23   3  21     2074.64     2313.67    245.33 o
 -21   3  21      333.25      531.05    198.96 o
 -19   3  21    13651.90    13736.94    417.86 o
 -13   3  21      251.74      501.63    169.54 o
  -9   3  21    19262.94    21081.86    445.28 o
  -7   3  21     3167.93     2908.55    239.84 o
  -5   3  21     3640.64     4058.90    234.86 o
  -3   3  21       31.56      153.08    159.56 o
  -1   3  21     8578.27     9103.11    315.14 o
   1   3  21    14080.69    15466.71    391.93 o
   3   3  21    10014.40    10349.20    348.55 o
   5   3  21      366.56      428.33    175.02 o
   7   3  21       96.31      279.24    179.51 o
   9   3  21     6162.32     6540.12    310.65 o
  11   3  21     5557.21     6064.42    310.65 o
  13   3  21     4279.28     4055.41    299.18 o
 -24   4  21       91.59     -231.87    253.81 o
 -22   4  21     1033.77      952.40    217.90 o
 -20   4  21        0.23       95.74    264.28 o
 -18   4  21      226.77       36.40    292.20 o
 -16   4  21      345.65       70.31    261.29 o
 -14   4  21      224.78       68.31    272.75 o
 -12   4  21       26.93      -16.46    214.41 o
 -10   4  21      942.27      665.68    194.47 o
  -8   4  21       34.13      -63.83    226.38 o
  -6   4  21     7506.00     7557.34    299.18 o
  -4   4  21      712.44      739.48    186.49 o
  -2   4  21     2164.19     2236.88    213.92 o
   0   4  21      715.26      789.84    181.01 o
   2   4  21      204.17     -166.54    255.80 o
   6   4  21       86.14      434.31    174.02 o
   8   4  21      661.72      147.60    297.69 o
  10   4  21        1.31     -268.77    268.77 o
  12   4  21       67.41     -283.23    299.68 o
 -21   5  21      163.60       20.44    287.21 o
 -11   5  21     7563.96     7295.05    305.17 o
  -9   5  21    14001.68    13603.80    395.42 o
  -7   5  21     2894.76     2760.45    240.84 o
  -5   5  21      535.11      792.33    169.54 o
  -3   5  21      127.95        0.00    242.84 o
  -1   5  21     2797.59     2820.29    234.36 o
   1   5  21    11143.18    11339.50    375.47 o
   3   5  21     6877.38     7130.00    314.14 o
   5   5  21      737.24      782.86    198.46 o
   7   5  21     1823.29     2065.35    228.38 o
   9   5  21     4680.52     4819.32    286.22 o
  11   5  21     7326.95     7321.48    360.51 o
 -20   6  21      229.60      395.92    201.45 o
 -18   6  21     1695.30     1042.65    248.32 o
 -16   6  21      788.61      910.01    201.95 o
 -14   6  21       55.41      263.28    173.03 o
 -12   6  21      605.88      146.60    285.22 o
 -10   6  21      166.87     -197.96    261.29 o
  -8   6  21      248.84      230.87    182.50 o
  -6   6  21     3126.46     3328.90    240.84 o
  -4   6  21      318.93       52.86    285.22 o
  -2   6  21       14.33      160.06    236.85 o
   0   6  21     1077.09      983.31    209.93 o
   2   6  21       22.47     -271.76    271.76 o
   4   6  21     2443.06     2823.28    241.34 o
   6   6  21        0.33     -116.68    187.99 o
  10   6  21       13.61      209.93    302.67 o
 -17   7  21     7105.04     6950.99    340.57 o
 -15   7  21      710.97      847.68    209.93 o
 -13   7  21     1000.99      846.19    206.44 o
 -11   7  21     2643.71     2921.01    242.34 o
  -9   7  21     4004.37     3714.34    269.76 o
  -7   7  21     3840.52     3559.27    284.22 o
  -5   7  21     1369.37     1305.43    217.41 o
  -3   7  21      444.23      555.98    188.98 o
  -1   7  21     3990.50     4045.44    276.74 o
   1   7  21    10946.14    10404.55    400.90 o
   3   7  21     2540.28     2627.32    256.30 o
   5   7  21      426.61      263.78    318.63 o
   7   7  21     2388.79     2333.62    260.29 o
 -12   8  21      226.76      280.23    203.94 o
 -10   8  21      103.73      163.55    256.80 o
  -8   8  21       32.54       80.78    278.24 o
  -6   8  21     3091.95     3063.62    271.76 o
  -4   8  21        6.14      432.32    176.02 o
  -2   8  21      440.15      657.20    208.43 o
   0   8  21     1369.14     1617.08    217.41 o
   2   8  21       38.94     -295.19    295.19 o
 -24   0  22     3871.97     4356.09    276.24 o
 -22   0  22     3644.12     4013.53    276.74 o
 -20   0  22      129.54       55.35    258.29 o
 -18   0  22     1912.20     1759.69    220.90 o
 -16   0  22    14931.56    16350.79    425.34 o
 -14   0  22    18649.44    19659.74    454.26 o
 -12   0  22      532.82      543.51    170.04 o
  -8   0  22     2720.12     3041.68    226.88 o
  -6   0  22    17636.52    19312.20    428.83 o
  -4   0  22    12673.44    13472.66    370.49 o
  -2   0  22        3.19       61.83    213.92 o
   0   0  22        6.25      -78.78    222.39 o
   2   0  22     9888.89    10433.97    340.07 o
   4   0  22     1393.39     1574.69    196.46 o
   6   0  22    10612.27    10817.42    362.01 o
   8   0  22      940.25     1008.74    205.44 o
  10   0  22     2603.10     2715.08    250.81 o
  12   0  22     5520.58     5723.85    320.12 o
  14   0  22     2353.88     2785.38    266.27 o
 -25   1  22       12.01     -189.48    284.72 o
 -23   1  22        0.56      199.45    232.86 o
 -21   1  22       51.36      437.30    162.56 o
 -19   1  22      117.23      163.55    275.75 o
 -17   1  22       67.67      174.02    243.83 o
 -15   1  22       17.25      184.50    252.81 o
 -13   1  22      241.62       65.32    234.86 o
 -11   1  22       25.96     -238.35    238.35 o
  -9   1  22        8.03     -269.76    269.76 o
  -7   1  22      645.81      889.57    172.53 o
  -5   1  22        8.47     -169.54    245.33 o
  -3   1  22       59.19       15.46    208.93 o
  -1   1  22       44.88      519.08    161.06 o
   1   1  22       61.34      112.19    258.29 o
   3   1  22        0.08      148.59    219.40 o
   5   1  22      184.25      255.80    174.52 o
   7   1  22       34.92        0.00    237.85 o
   9   1  22      451.77      -18.45    296.69 o
  11   1  22      436.80      465.73    212.42 o
  13   1  22       16.01      203.94    285.72 o
 -24   2  22     6656.56     6400.00    343.56 o
 -22   2  22     3272.01     3305.46    265.77 o
 -20   2  22      217.17      508.61    181.50 o
 -18   2  22     2227.23     2317.66    230.37 o
 -16   2  22    11140.60    11993.21    375.47 o
 -14   2  22    14737.13    15438.79    408.88 o
 -12   2  22     1159.04     1054.12    200.45 o
 -10   2  22     1897.90     1888.84    197.46 o
  -8   2  22     1793.38     2140.15    201.95 o
  -6   2  22    14657.03    14727.73    395.92 o
  -4   2  22    11682.93    12023.13    363.51 o
  -2   2  22      325.36      436.31    174.02 o
   0   2  22      485.17      403.40    168.04 o
   2   2  22    11412.04    12478.88    368.99 o
   4   2  22     1712.48     1973.60    209.93 o
   6   2  22    11822.44    12226.07    392.93 o
   8   2  22      605.14      725.02    206.44 o
  10   2  22     2420.42     2562.99    248.32 o
  12   2  22     5978.54     5963.69    329.60 o
 -21   3  22      480.48      344.56    209.93 o
 -17   3  22      336.35      615.82    184.99 o
 -15   3  22       36.90      -69.81    162.56 o
 -13   3  22      864.77      764.41    193.97 o
 -11   3  22      530.80      315.64    177.51 o
  -9   3  22      427.52      310.15    187.99 o
  -7   3  22     3106.28     3098.03    238.35 o
  -5   3  22      153.41      209.93    224.39 o
  -3   3  22     2316.14     1930.72    212.92 o
  -1   3  22       19.53       98.73    231.37 o
   1   3  22      201.85      167.54    248.32 o
   3   3  22     1673.18     2036.93    210.92 o
   5   3  22       25.13     -264.28    264.28 o
   7   3  22     1578.40     1712.32    216.41 o
   9   3  22      709.49      614.32    209.93 o
  11   3  22      654.11      301.18    230.87 o
  13   3  22       66.54     -189.98    299.18 o
 -22   4  22     1528.40     1827.00    226.38 o
 -20   4  22       91.62      -19.95    270.26 o
 -18   4  22     1236.14      877.60    218.40 o
 -16   4  22     8121.73     8428.45    334.09 o
 -14   4  22    13565.10    14443.51    414.37 o
 -12   4  22     1786.03     1687.39    236.85 o
 -10   4  22     1842.41     1595.64    270.26 o
  -8   4  22     2051.46     2469.25    225.88 o
  -6   4  22    11401.98    11616.24    378.47 o
  -4   4  22     6416.53     7588.25    302.67 o
  -2   4  22        5.74      -33.91    244.33 o
   0   4  22     2352.68     2252.34    234.36 o
   2   4  22     5039.15     6052.95    291.20 o
   4   4  22     3327.00     3323.91    264.78 o
   6   4  22     5262.98     5368.82    297.19 o
   8   4  22       22.60      116.18    268.77 o
  10   4  22     3489.16     3641.04    272.75 o
 -21   5  22        1.79     -189.48    270.76 o
 -19   5  22      210.57     -182.00    286.72 o
 -17   5  22      787.38      868.13    207.93 o
 -15   5  22       43.11     -188.98    267.27 o
 -13   5  22      565.31      717.04    192.47 o
 -11   5  22       11.69     -233.86    271.26 o
  -9   5  22       12.68     -266.27    266.27 o
  -7   5  22     2291.99     2637.79    218.40 o
  -5   5  22      146.61      219.40    173.53 o
  -3   5  22      582.53      661.19    187.49 o
  -1   5  22        2.88     -249.82    253.31 o
   1   5  22        9.61      108.70    247.32 o
   3   5  22     2296.32     2174.55    248.32 o
   7   5  22     1285.62    -1133.40   1133.40 o
   9   5  22      820.74     1203.21    211.42 o
 -18   6  22     1413.48     1393.19    233.86 o
 -16   6  22     3793.01     3613.12    301.68 o
 -14   6  22     8486.16     7898.90    357.02 o
 -12   6  22      970.48      306.16    320.12 o
 -10   6  22      592.18      526.56    212.92 o
  -8   6  22     1735.82     1972.11    228.38 o
  -6   6  22     7551.31     7533.90    335.08 o
  -4   6  22     4752.62     4541.08    278.74 o
  -2   6  22      793.53      774.88    198.96 o
   0   6  22     3509.90     3682.43    281.73 o
   2   6  22     3644.25     3948.20    265.77 o
   4   6  22     6227.65     6601.45    335.08 o
   6   6  22     1797.21     2273.78    230.37 o
   8   6  22       30.25     -253.31    297.19 o
 -15   7  22        1.16      -62.83    274.75 o
 -13   7  22      356.86      204.94    316.63 o
 -11   7  22      711.87      573.93    216.91 o
  -9   7  22        3.24       79.28    255.80 o
  -7   7  22     2118.65     1863.40    244.33 o
  -5   7  22       57.80      157.57    256.80 o
  -3   7  22       93.92       69.31    190.98 o
  -1   7  22        7.16      -19.95    267.27 o
   1   7  22       16.30     -303.67    303.67 o
   3   7  22     2786.66     2867.66    277.74 o
  -8   8  22     1844.63     1906.29    256.80 o
  -6   8  22     6194.80     6565.05    336.08 o
  -4   8  22     2375.96     2992.32    253.81 o
  -2   8  22     1151.01     1088.52    234.86 o
 -23   1  23     6751.50     7395.28    346.55 o
 -21   1  23     7361.23     7298.54    348.55 o
 -19   1  23     7933.03     8779.50    352.04 o
 -17   1  23     1919.89     1801.08    226.88 o
 -15   1  23    11912.80    12356.71    396.91 o
 -13   1  23     4486.92     5405.72    269.26 o
 -11   1  23     6384.99     7069.67    309.15 o
  -7   1  23      865.32      919.49    190.48 o
  -5   1  23    20716.52    22811.63    476.20 o
  -3   1  23     1332.67     1657.97    195.47 o
  -1   1  23     5935.89     5650.05    288.71 o
   1   1  23      153.00      204.44    169.54 o
   3   1  23     1333.20     1619.07    219.40 o
   5   1  23    15686.20    17122.18    449.77 o
   7   1  23     3716.80     3694.40    273.25 o
   9   1  23      330.19    -1348.81   1348.81 o
 -22   2  23       96.19     -164.55    300.68 o
 -20   2  23      550.73      678.15    197.96 o
 -18   2  23      242.20      340.07    170.04 o
 -16   2  23      453.84      547.00    193.47 o
 -14   2  23      429.16      441.79    171.03 o
 -12   2  23       15.97      103.72    227.38 o
 -10   2  23       31.44       67.81    225.88 o
  -8   2  23      162.03        8.48    175.52 o
  -6   2  23      773.29      624.79    202.45 o
  -4   2  23       31.06       83.27    248.32 o
  -2   2  23     1112.85     1045.14    203.94 o
   0   2  23        0.10      102.72    240.84 o
   2   2  23      612.79      850.18    185.99 o
   4   2  23     1219.11     1244.60    211.92 o
   6   2  23       20.72       37.40    267.77 o
   8   2  23      313.33      232.86    268.77 o
  10   2  23      732.98      526.06    230.87 o
 -21   3  23     4503.03     4596.43    302.67 o
 -19   3  23     3799.59     3550.79    274.75 o
 -17   3  23      574.27      753.94    201.95 o
 -15   3  23     8228.56     8159.19    339.57 o
 -13   3  23     5213.53     6041.48    284.22 o
 -11   3  23     7834.54     8116.81    339.07 o
  -9   3  23     1405.49     1285.98    237.35 o
  -7   3  23     1778.18     1772.15    209.43 o
  -5   3  23    13184.07    13434.77    396.91 o
  -3   3  23     1789.78     2046.90    209.43 o
  -1   3  23     5436.90     6026.52    304.17 o
   1   3  23       18.49      266.27    162.56 o
   3   3  23     2752.07     2393.46    250.81 o
   5   3  23    11928.23    12591.57    406.89 o
   7   3  23     3496.21     3684.43    278.74 o
   9   3  23      456.24      890.07    209.93 o
 -20   4  23      289.94      123.16    314.64 o
 -18   4  23     1338.65     1395.19    227.88 o
 -16   4  23     1140.41      976.33    218.40 o
 -14   4  23      953.64      939.43    214.91 o
 -12   4  23       12.47      372.48    173.53 o
 -10   4  23      678.85      785.85    195.47 o
  -8   4  23       79.14      -17.45    262.78 o
  -6   4  23      546.17      193.47    275.25 o
  -4   4  23     1061.29      890.57    215.91 o
  -2   4  23     2161.51     2561.50    232.36 o
   0   4  23      199.99       54.35    274.25 o
   2   4  23      949.65     1079.05    207.93 o
   4   4  23      651.91      473.70    205.44 o
   6   4  23      340.83      459.74    194.47 o
   8   4  23     1161.84     1024.70    221.89 o
 -19   5  23     1445.30     1495.91    242.84 o
 -17   5  23      585.77      747.95    214.91 o
 -15   5  23     4184.93     4475.26    292.20 o
 -13   5  23     6613.08     6471.80    328.10 o
 -11   5  23     6082.11     6047.96    309.65 o
  -9   5  23     2079.55     1676.91    233.86 o
  -7   5  23     4509.30     3808.09    285.72 o
  -5   5  23     7185.53     6735.58    320.12 o
  -3   5  23     4115.15     4950.96    283.72 o
  -1   5  23     2456.21     2597.40    248.82 o
   1   5  23      370.42     -189.98    295.69 o
   3   5  23     2681.16     2859.68    272.75 o
   5   5  23     2753.35     2421.38    265.27 o
   7   5  23     5080.72     5075.62    305.66 o
 -16   6  23     1284.93     1365.27    230.87 o
 -14   6  23     2381.51     2376.50    253.81 o
 -12   6  23     1376.16     1163.82    236.85 o
 -10   6  23      848.16      753.94    223.39 o
  -8   6  23      596.35      533.54    195.96 o
  -6   6  23       35.03       86.76    181.01 o
  -4   6  23      144.85     -279.74    279.74 o
  -2   6  23      713.98      780.37    200.45 o
   0   6  23      380.14       79.28    323.62 o
   2   6  23      157.26       80.78    273.25 o
   4   6  23      325.75        0.00    295.19 o
 -11   7  23     2065.42     2072.33    261.78 o
  -9   7  23      551.02      658.70    208.93 o
  -7   7  23     1744.27     1646.00    245.33 o
  -5   7  23     2713.94     2573.96    274.25 o
  -3   7  23     5211.97     4987.36    325.61 o
  -1   7  23     3719.96     3058.14    291.70 o
 -22   0  24     4401.73     4350.60    316.14 o
 -20   0  24     8740.41     9868.02    392.93 o
 -18   0  24     4209.60     4488.73    290.21 o
 -16   0  24      750.31      625.29    207.43 o
 -14   0  24      399.61      435.31    189.98 o
 -12   0  24    15865.09    17001.51    451.76 o
 -10   0  24    10050.65    10449.93    361.01 o
  -8   0  24     1379.86     1681.90    212.92 o
  -6   0  24     1147.28     1014.23    195.96 o
  -4   0  24       16.44      120.67    264.28 o
  -2   0  24    11431.22    12170.72    390.43 o
   0   0  24     4198.31     4469.28    274.25 o
   2   0  24      182.67      398.41    169.54 o
   4   0  24        2.08      167.54    267.77 o
   6   0  24     4584.61     4773.95    293.20 o
   8   0  24     9676.00    10095.40    394.42 o
  10   0  24     9303.47     9670.56    393.42 o
 -21   1  24        7.45      -20.44    275.25 o
 -19   1  24      155.80      552.99    181.50 o
 -17   1  24      697.08      686.12    204.94 o
 -15   1  24        0.04     -166.05    253.81 o
 -13   1  24       63.64     -197.96    268.77 o
 -11   1  24       11.30     -258.29    258.29 o
  -9   1  24       15.68     -249.82    249.82 o
  -7   1  24      112.34      189.98    223.39 o
  -5   1  24       10.11      -51.86    269.26 o
  -3   1  24       83.74      156.57    235.36 o
  -1   1  24      393.77      616.81    177.51 o
   1   1  24        1.96     -243.83    243.83 o
   3   1  24        3.21      626.79    168.04 o
   5   1  24        7.36      285.22    191.98 o
   7   1  24      406.21      797.32    200.95 o
   9   1  24       32.17      102.22    278.74 o
 -16   2  24       39.81      332.59    161.06 o
 -14   2  24       84.78      332.59    186.49 o
 -10   2  24     4724.63     5128.98    278.74 o
  -8   2  24     3114.06     3167.84    250.32 o
  -6   2  24      295.30      140.12    269.26 o
  -4   2  24       20.34     -176.02    252.31 o
  -2   2  24    18448.96    19204.99    472.71 o
   0   2  24     5793.08     5629.61    307.16 o
   2   2  24      166.21      166.05    269.26 o
   4   2  24      758.62      682.63    204.94 o
   6   2  24     3108.10     3252.11    271.76 o
   8   2  24     6887.62     7003.85    336.58 o
 -19   3  24       23.49       61.33    276.24 o
 -17   3  24     2045.18     2280.27    248.32 o
 -15   3  24      189.25      392.93    185.99 o
 -13   3  24      458.87      598.36    184.00 o
 -11   3  24      184.55     -201.95    291.70 o
  -9   3  24      418.49      389.44    193.47 o
  -7   3  24        1.75     -144.11    255.80 o
  -5   3  24        2.18     -272.26    272.26 o
  -3   3  24      555.26      596.87    194.47 o
  -1   3  24      958.42     1172.29    213.42 o
   1   3  24      424.20      783.86    185.49 o
   3   3  24       80.82     -291.70    291.70 o
   5   3  24       47.62       98.23    199.95 o
   7   3  24     2813.96     2740.01    263.78 o
 -18   4  24     1510.25     1570.71    245.83 o
 -16   4  24      319.92      550.99    194.97 o
 -14   4  24     1401.40     1795.59    226.38 o
 -12   4  24     8026.32     9123.55    356.53 o
 -10   4  24     7650.49     7657.06    345.56 o
  -8   4  24     1592.41     1891.33    220.90 o
  -6   4  24       12.24     -241.34    268.27 o
  -4   4  24      585.38      242.34    274.25 o
  -2   4  24     9412.38     9744.36    376.47 o
   0   4  24     8675.79     9338.47    361.51 o
   2   4  24      453.98      506.61    193.47 o
   4   4  24      135.72       59.84    251.81 o
   6   4  24     3468.05     4008.54    276.24 o
 -15   5  24      411.37      225.88    288.21 o
 -13   5  24       59.03      280.73    288.21 o
 -11   5  24       79.45      108.20    198.96 o
  -9   5  24      882.37     -492.65    492.65 o
  -5   5  24       23.90     -270.76    283.23 o
  -3   5  24     1679.22     1683.90    232.36 o
  -1   5  24      317.28      354.53    211.42 o
   1   5  24      560.89      560.97    208.43 o
   3   5  24       50.95      460.74    188.48 o
 -12   6  24     4428.56     4983.87    314.14 o
 -10   6  24     7984.72     7828.59    371.98 o
  -8   6  24     1235.00      752.94    228.87 o
  -6   6  24       26.34      121.67    185.99 o
  -4   6  24     1718.60     1403.16    253.81 o
  -2   6  24     5722.81     5883.91    324.11 o
   0   6  24     6304.31     6379.56    346.55 o
 -19   1  25     7884.85     8956.51    378.47 o
 -17   1  25     5823.22     6016.55    322.12 o
 -15   1  25     8516.89     9267.16    364.50 o
 -13   1  25     4178.74     4616.38    289.21 o
 -11   1  25      269.36     -130.64    281.73 o
  -9   1  25     5504.57     6234.95    305.66 o
  -7   1  25     5082.19     5537.86    295.69 o
  -5   1  25     2312.34     2361.54    240.34 o
  -3   1  25      736.97      767.90    209.93 o
  -1   1  25     5869.60     6185.59    302.17 o
   1   1  25     1630.13     1852.93    228.38 o
   3   1  25     9422.64    -4539.59   4539.59 o
   5   1  25       47.24    -1244.60   1244.60 o
   7   1  25     1862.40     1714.81    275.75 o
 -18   2  25       64.58      -82.77    304.67 o
 -16   2  25      156.96      240.34    277.24 o
 -14   2  25      736.86      653.21    204.44 o
 -12   2  25      254.34      267.77    270.26 o
 -10   2  25     1504.65     1901.80    223.39 o
  -8   2  25       35.57       74.80    269.26 o
  -6   2  25        4.18     -331.59    331.59 o
  -4   2  25      665.26      915.50    182.00 o
  -2   2  25      317.73      594.37    193.97 o
   0   2  25      279.57      479.19    198.46 o
   2   2  25       76.65     -156.57    294.20 o
   4   2  25        6.62      -40.39    290.21 o
   6   2  25        9.30      -20.94    277.74 o
 -17   3  25     3297.16     4053.92    286.22 o
 -15   3  25     5003.94     4801.37    308.16 o
 -13   3  25     1249.79      788.84    221.89 o
 -11   3  25      743.22      465.23    218.90 o
  -7   3  25     6054.75     6889.16    328.60 o
  -5   3  25     2360.65     3003.29    255.30 o
  -3   3  25     1816.41     2216.94    228.38 o
  -1   3  25     6283.08     6072.40    330.10 o
   1   3  25     2798.98     3155.87    280.73 o
   3   3  25     6887.83     6623.89    340.07 o
   5   3  25      298.97      489.66    203.94 o
 -16   4  25        2.24      -41.89    307.66 o
 -14   4  25      236.00      359.52    202.45 o
 -12   4  25      229.07      -80.78    313.14 o
 -10   4  25     2192.94     2085.30    238.35 o
  -8   4  25      275.99      275.75    201.45 o
  -6   4  25      654.38       98.23    307.66 o
  -4   4  25      351.85       39.39    282.73 o
  -2   4  25      578.89      726.51    216.91 o
   0   4  25     2567.92     2978.86    261.78 o
   2   4  25        1.98        0.00    190.48 o
 -11   5  25     4483.89     4648.29    303.67 o
  -9   5  25     3029.31     3367.29    270.26 o
  -7   5  25     6524.55     7179.87    337.58 o
  -5   5  25     1730.43     1573.70    221.89 o
  -3   5  25      823.36      699.09    209.43 o
  -1   5  25     4944.09     5719.36    317.63 o
 -12   0  26     2600.82     2176.05    319.13 o
 -10   0  26       79.73     -136.63    242.84 o
  -8   0  26     8448.45     9064.22    356.53 o
  -6   0  26    10072.61    11242.76    393.92 o
  -4   0  26     4276.90     4581.97    306.16 o
  -2   0  26      226.57      235.36    258.79 o
   0   0  26        9.49      557.97    180.01 o
   2   0  26    13595.20    15373.96    448.27 o
   4   0  26     1653.75     1900.80    249.82 o
 -17   1  26        2.41     -313.14    313.14 o
 -15   1  26       46.98      112.69    198.96 o
 -13   1  26       31.55      120.17    273.25 o
 -11   1  26      119.26       68.81    199.45 o
  -9   1  26       33.63      234.36    274.75 o
  -7   1  26      223.65       97.23    276.74 o
  -5   1  26       34.53      -97.23    282.73 o
  -3   1  26       31.20      215.41    261.78 o
  -1   1  26       25.53      158.57    327.11 o
   1   1  26      181.34       40.39    281.23 o
 -16   2  26     9256.03     9351.93    396.91 o
 -14   2  26      701.36      707.07    219.40 o
 -12   2  26     2708.54     2384.48    264.78 o
 -10   2  26      306.85      615.82    203.94 o
  -8   2  26     5350.31     5253.14    327.11 o
  -6   2  26     7004.82     8323.74    344.06 o
  -4   2  26     3356.07     3694.90    279.24 o
  -2   2  26        8.81      -79.78    250.81 o
   0   2  26      156.19      293.70    204.44 o
   2   2  26    15480.91    17275.27    470.21 o
 -13   3  26      298.26      134.63    221.39 o
 -11   3  26      575.16      377.47    190.48 o
  -9   3  26      848.86     1050.13    215.91 o
  -7   3  26     3250.93     3066.62    285.72 o
  -5   3  26       20.45      181.01    276.74 o
  -3   3  26      881.62      689.12    226.38 o
  -1   3  26     1059.89      831.23    238.85 o
   1   3  26      217.36      187.99    210.92 o
 -10   4  26      459.41     -304.67    304.67 o
  -8   4  26     5934.88     6168.63    326.61 o
  -6   4  26     3378.39     3622.59    288.21 o
  -4   4  26     1824.96     2306.69    251.81 o
  -2   4  26      210.81      262.28    203.94 o
 -11   1  27     4114.56     4685.69    302.17 o
  -9   1  27      719.86      514.59    217.41 o
  -7   1  27      289.44      256.30    208.93 o
  -5   1  27     6963.94     7613.18    358.02 o
  -3   1  27     7704.55     8238.97    367.99 o
  -1   1  27     5651.91     6310.74    339.07 o
 -10   2  27        7.91       20.94    295.19 o
  -8   2  27      396.23      135.13    224.89 o
  -6   2  27      138.31      103.72    273.25 o
  -4   2  27      188.61       20.94    311.65 o
 
